# Supplementary material for: Two new Liolaemus lizards from the Andean highlands of Southern Chile (Squamata, Iguania, Liolaemidae)
Source: Zookeys. 2016 Nov 16;(632):121–46. doi: 10.3897/zookeys.632.9528 (PMC5126550; doi:10.3897/zookeys.632.9528)
Supplement: XML Treatment for Liolaemus janequeoae [file zookeys.632.9528-treatment1.xml]

<!DOCTYPE tp:taxon-treatment
  PUBLIC "-//TaxonX//DTD Taxonomic Treatment Publishing DTD v0 20100105//EN" "tax-treatment-NSO.dtd">
<tp:taxon-treatment xmlns:tp="http://www.plazi.org/taxpub"><tp:treatment-meta><kwd-group><label>Taxon classification</label><kwd><named-content content-type="kingdom">Animalia</named-content></kwd><kwd><named-content content-type="order">Squamata</named-content></kwd><kwd><named-content content-type="family">Liolaemidae</named-content></kwd></kwd-group><mixed-citation publication-type="journal"><person-group><name><surname>Troncoso-Palacios</surname><given-names>Jaime</given-names></name><name><surname>Diaz</surname><given-names>Hugo A.</given-names></name><name><surname>Puas</surname><given-names>German I.</given-names></name><name><surname>Riveros-Riffo</surname><given-names>Edvin</given-names></name><name><surname>Elorza</surname><given-names>Alvaro A.</given-names></name></person-group><article-title>Two new <italic><tp:taxon-name><tp:taxon-name-part taxon-name-part-type="genus">Liolaemus</tp:taxon-name-part></tp:taxon-name></italic> lizards from the Andean highlands of Southern Chile (<tp:taxon-name><tp:taxon-name-part taxon-name-part-type="order">Squamata</tp:taxon-name-part></tp:taxon-name>, <tp:taxon-name><tp:taxon-name-part taxon-name-part-type="suborder">Iguania</tp:taxon-name-part></tp:taxon-name>, <tp:taxon-name><tp:taxon-name-part taxon-name-part-type="family">Liolaemidae</tp:taxon-name-part></tp:taxon-name>)</article-title><source>Zookeys</source><day>16</day><month>11</month><year>2016</year><volume>2016</volume><issue>632</issue><fpage>121</fpage><lpage>146</lpage><pub-id pub-id-type="doi">10.3897/zookeys.632.9528</pub-id></mixed-citation></tp:treatment-meta><tp:nomenclature><tp:taxon-name>
            <tp:taxon-name-part taxon-name-part-type="genus">Liolaemus</tp:taxon-name-part>
            <tp:taxon-name-part taxon-name-part-type="species">janequeoae</tp:taxon-name-part>
            <object-id xmlns:xlink="http://www.w3.org/1999/xlink" content-type="zoobank" xlink:type="simple">http://zoobank.org/35D080AB-AD1F-4ED5-99E5-CEF925C539FD</object-id>
            <object-id xmlns:xlink="http://www.w3.org/1999/xlink" content-type="vernacular" xlink:type="simple">Proposed standard English name: Janequeo’s Lizard</object-id>
            <object-id xmlns:xlink="http://www.w3.org/1999/xlink" content-type="vernacular" xlink:type="simple">Proposed standard Spanish name: Lagarto de Janequeo</object-id>
          </tp:taxon-name><tp:taxon-status xmlns:xlink="http://www.w3.org/1999/xlink" xlink:type="simple">sp. n.</tp:taxon-status><xref ref-type="fig" rid="F4">Figure 4</xref></tp:nomenclature><tp:treatment-sec sec-type="Holotype" id="SECID0EKKAG"><title>Holotype.</title><p>
            <named-content xmlns:xlink="http://www.w3.org/1999/xlink" content-type="dwc:institutional_code" xlink:type="simple">SSUC</named-content> Re 712 (Fig. <xref ref-type="fig" rid="F4">4</xref>). Male collected at Laguna Verde (<named-content xmlns:xlink="http://www.w3.org/1999/xlink" content-type="dwc:verbatimCoordinates" xlink:type="simple"><named-content content-type="geo-json" specific-use="{&#34;type&#34;:&#34;Point&#34;,&#34;coordinates&#34;:[-71.733333,-38.200000]}" id="NCID0E6KAG" xlink:type="simple">38°12'S - 71°44'W</named-content></named-content>, 1397 masl), approximately 13.5 km NW of the summit of the Tolhuaca Volcano, Araucanía Region, Chile. Collected by J. Troncoso-Palacios and Edvin Riveros-Riffo. January 15, 2016.</p><fig id="F4" position="float" orientation="portrait"><label>Figure 4.</label><caption><p>
          <italic><tp:taxon-name><tp:taxon-name-part taxon-name-part-type="genus">Liolaemus</tp:taxon-name-part> <tp:taxon-name-part taxon-name-part-type="species">janequeoae</tp:taxon-name-part></tp:taxon-name></italic> sp. n. <bold>A</bold> and <bold>B</bold> Holotype, male <bold>C</bold> and <bold>D</bold> Paratype, female with dorsal black dots <bold>E</bold> and <bold>F</bold> Paratypes, typical females.</p></caption><graphic xmlns:xlink="http://www.w3.org/1999/xlink" xlink:href="zookeys-632-121-g004.jpg" position="float" orientation="portrait" xlink:type="simple" id="oo_111186.jpg"/></fig></tp:treatment-sec><tp:treatment-sec sec-type="Paratypes" id="SECID0EHMAG"><title>Paratypes.</title><p>
            <named-content xmlns:xlink="http://www.w3.org/1999/xlink" content-type="dwc:institutional_code" xlink:type="simple">SSUC</named-content> Re 713–14. Two females (Fig. <xref ref-type="fig" rid="F4">4</xref>). Same data as the holotype. <named-content xmlns:xlink="http://www.w3.org/1999/xlink" content-type="dwc:institutional_code" xlink:type="simple">SSUC</named-content> Re 715. Female. Collected at the locality of the holotype by Edvin Riveros-Riffo. February 18, 2015. <named-content xmlns:xlink="http://www.w3.org/1999/xlink" content-type="dwc:institutional_code" xlink:type="simple">SSUC</named-content> Re 649–51, three females. Collected at the locality of the holotype by J. Troncoso-Palacios, F. Urra and H. Díaz. January 5, 2014 (Fig. <xref ref-type="fig" rid="F4">4</xref>).</p></tp:treatment-sec><tp:treatment-sec sec-type="diagnosis" id="SECID0ENNAG"><title>Diagnosis.</title><p>
            <italic><tp:taxon-name><tp:taxon-name-part taxon-name-part-type="genus">Liolaemus</tp:taxon-name-part> <tp:taxon-name-part taxon-name-part-type="species">janequeoae</tp:taxon-name-part></tp:taxon-name></italic> belongs to the <italic><tp:taxon-name><tp:taxon-name-part taxon-name-part-type="genus">Liolaemus</tp:taxon-name-part> <tp:taxon-name-part taxon-name-part-type="species">elongatus</tp:taxon-name-part></tp:taxon-name></italic> clade. This species is characterized by 1) small size (maximum snout vent length = 69.6 mm), 2) lack of dorsal pattern, 3) high number of midbody scales (82–98), 4) precloacal pores present in males, and 5) absence of dark rings on the tail. We provide a differential diagnosis with regards to all species currently considered to be members of this clade, plus <italic><tp:taxon-name><tp:taxon-name-part taxon-name-part-type="genus">Liolaemus</tp:taxon-name-part> <tp:taxon-name-part taxon-name-part-type="species">scorialis</tp:taxon-name-part></tp:taxon-name></italic> Troncoso-Palacios Díaz, Esquerré &amp; Urra, 2015, the assignment of which is under study, but probably is related to the <italic><tp:taxon-name><tp:taxon-name-part taxon-name-part-type="genus">Liolaemus</tp:taxon-name-part> <tp:taxon-name-part taxon-name-part-type="species">elongatus</tp:taxon-name-part></tp:taxon-name></italic> clade (<xref ref-type="bibr" rid="B37">Troncoso-Palacios et al. 2015</xref>). Table <xref ref-type="table" rid="T1">1</xref> summarizes some of the diagnostic traits. Based on seven specimens.</p><table-wrap id="T1" position="float" orientation="portrait"><label>Table 1.</label><caption><p>Scale count and morphological characteristics for <italic><tp:taxon-name><tp:taxon-name-part taxon-name-part-type="genus">Liolaemus</tp:taxon-name-part> <tp:taxon-name-part taxon-name-part-type="species">janequeoae</tp:taxon-name-part></tp:taxon-name></italic> sp. n. and the geographically proximate species of the <italic><tp:taxon-name><tp:taxon-name-part taxon-name-part-type="genus">Liolaemus</tp:taxon-name-part> <tp:taxon-name-part taxon-name-part-type="species">elongatus</tp:taxon-name-part></tp:taxon-name></italic> clade plus <italic><tp:taxon-name><tp:taxon-name-part taxon-name-part-type="genus">Liolaemus</tp:taxon-name-part> <tp:taxon-name-part taxon-name-part-type="species">leftrarui</tp:taxon-name-part></tp:taxon-name></italic> sp. n. Juvenile specimens examined are excluded. Source of data for non-examined species are: <italic><tp:taxon-name><tp:taxon-name-part taxon-name-part-type="genus">Liolaemus</tp:taxon-name-part> <tp:taxon-name-part taxon-name-part-type="species">antumalguen</tp:taxon-name-part></tp:taxon-name></italic> (<xref ref-type="bibr" rid="B5">Avila et al. 2010</xref>), <italic><tp:taxon-name><tp:taxon-name-part taxon-name-part-type="genus">Liolaemus</tp:taxon-name-part> <tp:taxon-name-part taxon-name-part-type="species">burmeisteri</tp:taxon-name-part></tp:taxon-name></italic> (<xref ref-type="bibr" rid="B6">Avila et al. 2012</xref>) and <italic><tp:taxon-name><tp:taxon-name-part taxon-name-part-type="genus">Liolaemus</tp:taxon-name-part> <tp:taxon-name-part taxon-name-part-type="species">lonquimayensis</tp:taxon-name-part></tp:taxon-name></italic> (<xref ref-type="bibr" rid="B14">Escobar-Huerta et al. 2015</xref>). M = males; F = females.</p></caption><table id="TID0EMMBG" rules="all"><tbody><tr><th rowspan="1" colspan="1"/><th rowspan="1" colspan="1">
              <italic><tp:taxon-name><tp:taxon-name-part taxon-name-part-type="genus">Liolaemus</tp:taxon-name-part> <tp:taxon-name-part taxon-name-part-type="species">antumalguen</tp:taxon-name-part></tp:taxon-name></italic>
            </th><th rowspan="1" colspan="1">
              <italic><tp:taxon-name><tp:taxon-name-part taxon-name-part-type="genus">Liolaemus</tp:taxon-name-part> <tp:taxon-name-part taxon-name-part-type="species">burmeisteri</tp:taxon-name-part></tp:taxon-name></italic>
            </th><th rowspan="1" colspan="1">
              <italic><tp:taxon-name><tp:taxon-name-part taxon-name-part-type="genus">Liolaemus</tp:taxon-name-part> <tp:taxon-name-part taxon-name-part-type="species">carlosgarini</tp:taxon-name-part></tp:taxon-name></italic>
              <break/> (M = 4, F = 5)</th><th rowspan="1" colspan="1">
              <tp:taxon-name><tp:taxon-name-part taxon-name-part-type="genus">Liolaemus</tp:taxon-name-part> <tp:taxon-name-part taxon-name-part-type="uncertainty-rank">cf.</tp:taxon-name-part> <tp:taxon-name-part taxon-name-part-type="species">elongatus</tp:taxon-name-part></tp:taxon-name> (M = 3, F = 3)</th><th rowspan="1" colspan="1">
              <italic><tp:taxon-name><tp:taxon-name-part taxon-name-part-type="genus">Liolaemus</tp:taxon-name-part> <tp:taxon-name-part taxon-name-part-type="species">janequeoae</tp:taxon-name-part></tp:taxon-name></italic> sp. n. (M = 1, F = 6)</th><th rowspan="1" colspan="1">
              <italic><tp:taxon-name><tp:taxon-name-part taxon-name-part-type="genus">Liolaemus</tp:taxon-name-part> <tp:taxon-name-part taxon-name-part-type="species">leftrarui</tp:taxon-name-part></tp:taxon-name></italic> sp. n.<break/> (M = 3, F = 4)</th><th rowspan="1" colspan="1">
              <italic><tp:taxon-name><tp:taxon-name-part taxon-name-part-type="genus">Liolaemus</tp:taxon-name-part> <tp:taxon-name-part taxon-name-part-type="species">lonquimayensis</tp:taxon-name-part></tp:taxon-name></italic>
            </th><th rowspan="1" colspan="1">
              <italic><tp:taxon-name><tp:taxon-name-part taxon-name-part-type="genus">Liolaemus</tp:taxon-name-part> <tp:taxon-name-part taxon-name-part-type="species">scorialis</tp:taxon-name-part></tp:taxon-name></italic>
              <break/> (M = 8, F = 3)</th></tr><tr><td rowspan="1" colspan="1">Max <abbrev xmlns:xlink="http://www.w3.org/1999/xlink" xlink:title="snout-vent length" id="ABBRID0EYVAG" xlink:type="simple">SVL</abbrev> (mm)</td><td rowspan="1" colspan="1">107.8</td><td rowspan="1" colspan="1">85.2</td><td rowspan="1" colspan="1">68.8</td><td rowspan="1" colspan="1">73.3</td><td rowspan="1" colspan="1">69.6</td><td rowspan="1" colspan="1">81.8</td><td rowspan="1" colspan="1">69.7</td><td rowspan="1" colspan="1">69.9</td></tr><tr><td rowspan="1" colspan="1">Midbody scales range</td><td rowspan="1" colspan="1">72–82</td><td rowspan="1" colspan="1">70–81</td><td rowspan="1" colspan="1">80–95</td><td rowspan="1" colspan="1">76–88</td><td rowspan="1" colspan="1">82–98</td><td rowspan="1" colspan="1">80–88</td><td rowspan="1" colspan="1">?</td><td rowspan="1" colspan="1">76–90</td></tr><tr><td rowspan="1" colspan="1">Ventral scales</td><td rowspan="1" colspan="1">105–118</td><td rowspan="1" colspan="1">99–110</td><td rowspan="1" colspan="1">112–124</td><td rowspan="1" colspan="1">119–129</td><td rowspan="1" colspan="1">124–132</td><td rowspan="1" colspan="1">110–123</td><td rowspan="1" colspan="1">?</td><td rowspan="1" colspan="1">115–131</td></tr><tr><td rowspan="1" colspan="1">Dorsal scales</td><td rowspan="1" colspan="1">70–78</td><td rowspan="1" colspan="1">76–85</td><td rowspan="1" colspan="1">68–82</td><td rowspan="1" colspan="1">67–73</td><td rowspan="1" colspan="1">77–89</td><td rowspan="1" colspan="1">77–87</td><td rowspan="1" colspan="1">?</td><td rowspan="1" colspan="1">72–81</td></tr><tr><td rowspan="1" colspan="1">Dorsal pattern</td><td rowspan="1" colspan="1">Variable, from patternless to two dorsolateral series of black ocelli sometimes fused longitudinally</td><td rowspan="1" colspan="1">Light brown speckled with white spots, flanked by band of dark brown between axilla and groin, with few white spots</td><td rowspan="1" colspan="1">Marked or inconspicuous dark occipital band and dark lateral bands</td><td rowspan="1" colspan="1">Marked dark occipital band and dark lateral bands</td><td rowspan="1" colspan="1">Absent/White dots/Black dots</td><td rowspan="1" colspan="1">Dispersed bluish dots with light green in the flanks</td><td rowspan="1" colspan="1">Marked dark occipital band and dark lateral bands</td><td rowspan="1" colspan="1">Marked dark occipital band and dark lateral bands</td></tr><tr><td rowspan="1" colspan="1">Ventral melanism</td><td rowspan="1" colspan="1">Present</td><td rowspan="1" colspan="1">Absent</td><td rowspan="1" colspan="1">Absent</td><td rowspan="1" colspan="1">Absent to partial</td><td rowspan="1" colspan="1">Absent</td><td rowspan="1" colspan="1">Absent</td><td rowspan="1" colspan="1">Absent</td><td rowspan="1" colspan="1">Absent</td></tr><tr><td rowspan="1" colspan="1">Head color</td><td rowspan="1" colspan="1">Variable, from completely black to light-tan or ochre</td><td rowspan="1" colspan="1">Ochre</td><td rowspan="1" colspan="1">Light brown</td><td rowspan="1" colspan="1">Dark brown</td><td rowspan="1" colspan="1">Light brown</td><td rowspan="1" colspan="1">Brown</td><td rowspan="1" colspan="1">Brown</td><td rowspan="1" colspan="1">Brown/Light brown</td></tr><tr><td rowspan="1" colspan="1">Body color</td><td rowspan="1" colspan="1">Light gray to ochre</td><td rowspan="1" colspan="1">Light brown/khaki</td><td rowspan="1" colspan="1">Yellowish brown or light brown</td><td rowspan="1" colspan="1">Almost black</td><td rowspan="1" colspan="1">Light brown</td><td rowspan="1" colspan="1">Brown</td><td rowspan="1" colspan="1">Brown</td><td rowspan="1" colspan="1">Brown/Gray</td></tr><tr><td rowspan="1" colspan="1">Tail rings</td><td rowspan="1" colspan="1">Absent</td><td rowspan="1" colspan="1">Weak</td><td rowspan="1" colspan="1">Marked/Weak</td><td rowspan="1" colspan="1">Marked/Weak/ Absent</td><td rowspan="1" colspan="1">Absent</td><td rowspan="1" colspan="1">Absent/ Weak</td><td rowspan="1" colspan="1">Marked</td><td rowspan="1" colspan="1">Marked</td></tr><tr><td rowspan="1" colspan="1">Precloacal pores in males</td><td rowspan="1" colspan="1">3–4</td><td rowspan="1" colspan="1">0–5</td><td rowspan="1" colspan="1">0–3</td><td rowspan="1" colspan="1">1–5</td><td rowspan="1" colspan="1">3</td><td rowspan="1" colspan="1">0</td><td rowspan="1" colspan="1">0</td><td rowspan="1" colspan="1">3–4</td></tr></tbody></table></table-wrap><p>
            <italic><tp:taxon-name><tp:taxon-name-part taxon-name-part-type="genus">Liolaemus</tp:taxon-name-part> <tp:taxon-name-part taxon-name-part-type="species">janequeoae</tp:taxon-name-part></tp:taxon-name></italic> is closely related to <italic><tp:taxon-name><tp:taxon-name-part taxon-name-part-type="genus">Liolaemus</tp:taxon-name-part> <tp:taxon-name-part taxon-name-part-type="species">elongatus</tp:taxon-name-part></tp:taxon-name></italic>. However, <italic><tp:taxon-name><tp:taxon-name-part taxon-name-part-type="genus">Liolaemus</tp:taxon-name-part> <tp:taxon-name-part taxon-name-part-type="species">janequeoae</tp:taxon-name-part></tp:taxon-name></italic> is smaller (maximum <abbrev xmlns:xlink="http://www.w3.org/1999/xlink" xlink:title="snout-vent length" id="ABBRID0EQ6AG" xlink:type="simple">SVL</abbrev> = 69.6 mm, n = 7 adults, vs. max. <abbrev xmlns:xlink="http://www.w3.org/1999/xlink" xlink:title="snout-vent length" id="ABBRID0EU6AG" xlink:type="simple">SVL</abbrev> = 94.7 mm) and has more midbody scales (82–98 vs. 68–87) than <italic><tp:taxon-name><tp:taxon-name-part taxon-name-part-type="genus">Liolaemus</tp:taxon-name-part> <tp:taxon-name-part taxon-name-part-type="species">elongatus</tp:taxon-name-part></tp:taxon-name></italic> from Argentina (Table <xref ref-type="table" rid="T1">1</xref>). Dorsal color pattern in <italic><tp:taxon-name><tp:taxon-name-part taxon-name-part-type="genus">Liolaemus</tp:taxon-name-part> <tp:taxon-name-part taxon-name-part-type="species">elongatus</tp:taxon-name-part></tp:taxon-name></italic> is highly variable from vertebral and lateral dark bands to complete melanism, whereas <italic><tp:taxon-name><tp:taxon-name-part taxon-name-part-type="genus">Liolaemus</tp:taxon-name-part> <tp:taxon-name-part taxon-name-part-type="species">janequeoae</tp:taxon-name-part></tp:taxon-name></italic> never has black spots (only small black dots in one female). Interestingly, <abbrev xmlns:xlink="http://www.w3.org/1999/xlink" xlink:title="snout-vent length" id="ABBRID0E1ABG" xlink:type="simple">SVL</abbrev> of <italic><tp:taxon-name><tp:taxon-name-part taxon-name-part-type="genus">Liolaemus</tp:taxon-name-part></tp:taxon-name></italic> cf. <italic><tp:taxon-name><tp:taxon-name-part taxon-name-part-type="species">elongatus</tp:taxon-name-part></tp:taxon-name></italic> from Llaima, Chile (<abbrev xmlns:xlink="http://www.w3.org/1999/xlink" xlink:title="snout-vent length" id="ABBRID0EPBBG" xlink:type="simple">SVL</abbrev> = 68.4 ± 2.9 mm), is not significantly different compared with the <abbrev xmlns:xlink="http://www.w3.org/1999/xlink" xlink:title="snout-vent length" id="ABBRID0ETBBG" xlink:type="simple">SVL</abbrev> of <italic><tp:taxon-name><tp:taxon-name-part taxon-name-part-type="genus">Liolaemus</tp:taxon-name-part> <tp:taxon-name-part taxon-name-part-type="species">janequeoae</tp:taxon-name-part></tp:taxon-name></italic> (<abbrev xmlns:xlink="http://www.w3.org/1999/xlink" xlink:title="snout-vent length" id="ABBRID0EBCBG" xlink:type="simple">SVL</abbrev> = 65.3 ± 3.4 mm); but head height is lower in <italic><tp:taxon-name><tp:taxon-name-part taxon-name-part-type="genus">Liolaemus</tp:taxon-name-part> <tp:taxon-name-part taxon-name-part-type="species">janequeoae</tp:taxon-name-part></tp:taxon-name></italic> than in <italic><tp:taxon-name><tp:taxon-name-part taxon-name-part-type="genus">Liolaemus</tp:taxon-name-part></tp:taxon-name></italic> cf. <italic><tp:taxon-name><tp:taxon-name-part taxon-name-part-type="species">elongatus</tp:taxon-name-part></tp:taxon-name></italic> (6.8 ± 0.5 mm vs 8.3 ± 0.7 mm) (t = -4.6, DF = 11, P &lt; 0.01); the head is wider in <italic><tp:taxon-name><tp:taxon-name-part taxon-name-part-type="genus">Liolaemus</tp:taxon-name-part></tp:taxon-name></italic> cf. <italic><tp:taxon-name><tp:taxon-name-part taxon-name-part-type="species">elongatus</tp:taxon-name-part></tp:taxon-name></italic> than in <italic><tp:taxon-name><tp:taxon-name-part taxon-name-part-type="genus">Liolaemus</tp:taxon-name-part> <tp:taxon-name-part taxon-name-part-type="species">janequeoae</tp:taxon-name-part></tp:taxon-name></italic> (12.7 ± 0.9 mm vs 11.0 ± 0.4 mm) (Mann–Whitney U = 0.001, P &lt; 0.01); <italic><tp:taxon-name><tp:taxon-name-part taxon-name-part-type="genus">Liolaemus</tp:taxon-name-part> <tp:taxon-name-part taxon-name-part-type="species">janequeoae</tp:taxon-name-part></tp:taxon-name></italic> has more midbody scales than <italic><tp:taxon-name><tp:taxon-name-part taxon-name-part-type="genus">Liolaemus</tp:taxon-name-part></tp:taxon-name></italic> cf. <italic><tp:taxon-name><tp:taxon-name-part taxon-name-part-type="species">elongatus</tp:taxon-name-part></tp:taxon-name></italic> (82–98 vs. 76–88) (t = 3.0, DF = 11, P &lt; 0.05), more dorsal scales (77–89 vs. 67–73) (t = 7.7, DF = 11, P &lt; 0.01) and more ventral scales (124–132 vs. 119–129) (t = 2.5, DF = 11, P &lt; 0.05). Additionally, <abbrev xmlns:xlink="http://www.w3.org/1999/xlink" xlink:title="principal component analysis" id="ABBRID0EWEBG" xlink:type="simple">PCA</abbrev> results show that <italic><tp:taxon-name><tp:taxon-name-part taxon-name-part-type="genus">Liolaemus</tp:taxon-name-part> <tp:taxon-name-part taxon-name-part-type="species">janequeoae</tp:taxon-name-part></tp:taxon-name></italic> and <italic><tp:taxon-name><tp:taxon-name-part taxon-name-part-type="genus">Liolaemus</tp:taxon-name-part></tp:taxon-name></italic> cf. <italic><tp:taxon-name><tp:taxon-name-part taxon-name-part-type="species">elongatus</tp:taxon-name-part></tp:taxon-name></italic> from Llaima occupy a different region of morphological space, without overlap (Fig. <xref ref-type="fig" rid="F3">3</xref>).</p><p>
            <italic><tp:taxon-name><tp:taxon-name-part taxon-name-part-type="genus">Liolaemus</tp:taxon-name-part> <tp:taxon-name-part taxon-name-part-type="species">janequeoae</tp:taxon-name-part></tp:taxon-name></italic> is smaller (<abbrev xmlns:xlink="http://www.w3.org/1999/xlink" xlink:title="snout-vent length" id="ABBRID0EFGBG" xlink:type="simple">SVL</abbrev> = 65.3 ± 3.4 mm) than <italic><tp:taxon-name><tp:taxon-name-part taxon-name-part-type="genus">Liolaemus</tp:taxon-name-part> <tp:taxon-name-part taxon-name-part-type="species">antumalguen</tp:taxon-name-part></tp:taxon-name></italic> (<abbrev xmlns:xlink="http://www.w3.org/1999/xlink" xlink:title="snout-vent length" id="ABBRID0ETGBG" xlink:type="simple">SVL</abbrev> = 95.0 ± 6.2 mm) (t = -11.3, DF = 14, P &lt; 0.01); has a shorter axilla-groin distance (27.8 ± 2.9 mm vs 43.0 ± 4.4 mm) (Mann–Whitney U, P &lt; 0.01); a shorter arm length (24.7 ± 2.3 mm vs 28.4 ± 0.7 mm) (t = -4.5, DF = 14, P &lt; 0.01); a lower head height (6.8 ± 0.5 mm vs 10.0 ± 0.6 mm) (t = -11.2, DF = 14, P &lt; 0.01); a narrower head (11.0 ± 0.4 mm vs 16.6 ± 0.8 mm) (t = -17.2, DF = 14, P &lt; 0.01); and has shorter foot length (19.4 ± 1.4 mm vs 28.5 ± 1.2 mm) (Mann–Whitney U, P &lt; 0.01); whereas <italic><tp:taxon-name><tp:taxon-name-part taxon-name-part-type="genus">Liolaemus</tp:taxon-name-part> <tp:taxon-name-part taxon-name-part-type="species">janequeoae</tp:taxon-name-part></tp:taxon-name></italic> has more midbody scales than <italic><tp:taxon-name><tp:taxon-name-part taxon-name-part-type="genus">Liolaemus</tp:taxon-name-part> <tp:taxon-name-part taxon-name-part-type="species">antumalguen</tp:taxon-name-part></tp:taxon-name></italic> (t = 6.2, DF = 14, P &lt; 0.01, Table <xref ref-type="table" rid="T1">1</xref>), more dorsal scales (t = 7.6, DF = 14, P &lt; 0.01, Table <xref ref-type="table" rid="T1">1</xref>) and more ventral scales (t = 8.2, DF = 14, P &lt; 0.01, Table <xref ref-type="table" rid="T1">1</xref>). Moreover, <italic><tp:taxon-name><tp:taxon-name-part taxon-name-part-type="genus">Liolaemus</tp:taxon-name-part> <tp:taxon-name-part taxon-name-part-type="species">antumalguen</tp:taxon-name-part></tp:taxon-name></italic> has a very variable dorsal pattern of black spots to almost complete melanism, whereas <italic><tp:taxon-name><tp:taxon-name-part taxon-name-part-type="genus">Liolaemus</tp:taxon-name-part> <tp:taxon-name-part taxon-name-part-type="species">janequeoae</tp:taxon-name-part></tp:taxon-name></italic> never has black spots (only small black dots in one female). Additionally, <abbrev xmlns:xlink="http://www.w3.org/1999/xlink" xlink:title="principal component analysis" id="ABBRID0ELIBG" xlink:type="simple">PCA</abbrev> results show that both species occupy a different region of morphological space, without overlap (Fig. <xref ref-type="fig" rid="F3">3</xref>).</p><p>
            <italic><tp:taxon-name><tp:taxon-name-part taxon-name-part-type="genus">Liolaemus</tp:taxon-name-part> <tp:taxon-name-part taxon-name-part-type="species">carlosgarini</tp:taxon-name-part></tp:taxon-name></italic>, <italic><tp:taxon-name><tp:taxon-name-part taxon-name-part-type="genus">Liolaemus</tp:taxon-name-part> <tp:taxon-name-part taxon-name-part-type="species">scorialis</tp:taxon-name-part></tp:taxon-name></italic> and <italic><tp:taxon-name><tp:taxon-name-part taxon-name-part-type="genus">Liolaemus</tp:taxon-name-part> <tp:taxon-name-part taxon-name-part-type="species">lonquimayensis</tp:taxon-name-part></tp:taxon-name></italic> have dark lateral and vertebral bands, features that distinguishes these from <italic><tp:taxon-name><tp:taxon-name-part taxon-name-part-type="genus">Liolaemus</tp:taxon-name-part> <tp:taxon-name-part taxon-name-part-type="species">janequeoae</tp:taxon-name-part></tp:taxon-name></italic>. Additionally, <italic><tp:taxon-name><tp:taxon-name-part taxon-name-part-type="genus">Liolaemus</tp:taxon-name-part> <tp:taxon-name-part taxon-name-part-type="species">janequeoae</tp:taxon-name-part></tp:taxon-name></italic> is larger than <italic><tp:taxon-name><tp:taxon-name-part taxon-name-part-type="genus">Liolaemus</tp:taxon-name-part> <tp:taxon-name-part taxon-name-part-type="species">carlosgarini</tp:taxon-name-part></tp:taxon-name></italic> (<abbrev xmlns:xlink="http://www.w3.org/1999/xlink" xlink:title="snout-vent length" id="ABBRID0ERKBG" xlink:type="simple">SVL</abbrev> = 65.3 ± 3.4 mm vs <abbrev xmlns:xlink="http://www.w3.org/1999/xlink" xlink:title="snout-vent length" id="ABBRID0EVKBG" xlink:type="simple">SVL</abbrev> = 60.2 ± 5.1 mm) (t = 2.4, DF = 22, P &lt; 0.05); <italic><tp:taxon-name><tp:taxon-name-part taxon-name-part-type="genus">Liolaemus</tp:taxon-name-part> <tp:taxon-name-part taxon-name-part-type="species">janequeoae</tp:taxon-name-part></tp:taxon-name></italic> has a larger axilla-groin length than <italic><tp:taxon-name><tp:taxon-name-part taxon-name-part-type="genus">Liolaemus</tp:taxon-name-part> <tp:taxon-name-part taxon-name-part-type="species">carlosgarini</tp:taxon-name-part></tp:taxon-name></italic> (27.8 ± 2.9 mm vs 24.8 ± 2.9 mm) (t = 2.3, DF = 22, P &lt; 0.05); <italic><tp:taxon-name><tp:taxon-name-part taxon-name-part-type="genus">Liolaemus</tp:taxon-name-part> <tp:taxon-name-part taxon-name-part-type="species">janequeoae</tp:taxon-name-part></tp:taxon-name></italic> has longer arms than <italic><tp:taxon-name><tp:taxon-name-part taxon-name-part-type="genus">Liolaemus</tp:taxon-name-part> <tp:taxon-name-part taxon-name-part-type="species">carlosgarini</tp:taxon-name-part></tp:taxon-name></italic> (24.7 ± 2.3 mm vs 21.8 ± 1.8 mm) (t = 3.4, DF = 22, P &lt; 0.01); <italic><tp:taxon-name><tp:taxon-name-part taxon-name-part-type="genus">Liolaemus</tp:taxon-name-part> <tp:taxon-name-part taxon-name-part-type="species">janequeoae</tp:taxon-name-part></tp:taxon-name></italic> has more dorsal scales than <italic><tp:taxon-name><tp:taxon-name-part taxon-name-part-type="genus">Liolaemus</tp:taxon-name-part> <tp:taxon-name-part taxon-name-part-type="species">carlosgarini</tp:taxon-name-part></tp:taxon-name></italic> (t = 4.5, DF = 14, P &lt; 0.01, Table <xref ref-type="table" rid="T1">1</xref>) and more ventral scales (t = 6.8, DF = 14, P &lt; 0.01, Table <xref ref-type="table" rid="T1">1</xref>); whereas <italic><tp:taxon-name><tp:taxon-name-part taxon-name-part-type="genus">Liolaemus</tp:taxon-name-part> <tp:taxon-name-part taxon-name-part-type="species">lonquimayensis</tp:taxon-name-part></tp:taxon-name></italic> has larger axilla-groin length (34.9 ± 1.7 mm) than <italic><tp:taxon-name><tp:taxon-name-part taxon-name-part-type="genus">Liolaemus</tp:taxon-name-part> <tp:taxon-name-part taxon-name-part-type="species">janequeoae</tp:taxon-name-part></tp:taxon-name></italic> (Mann–Whitney U, P &lt; 0.05); <italic><tp:taxon-name><tp:taxon-name-part taxon-name-part-type="genus">Liolaemus</tp:taxon-name-part> <tp:taxon-name-part taxon-name-part-type="species">lonquimayensis</tp:taxon-name-part></tp:taxon-name></italic> has a greater head height than <italic><tp:taxon-name><tp:taxon-name-part taxon-name-part-type="genus">Liolaemus</tp:taxon-name-part> <tp:taxon-name-part taxon-name-part-type="species">janequeoae</tp:taxon-name-part></tp:taxon-name></italic> (8.3 ± 0.1 mm vs 6.8 ± 0.5 mm) (t = -4.8, DF = 8, P &lt; 0.01); whereas <italic><tp:taxon-name><tp:taxon-name-part taxon-name-part-type="genus">Liolaemus</tp:taxon-name-part> <tp:taxon-name-part taxon-name-part-type="species">scorialis</tp:taxon-name-part></tp:taxon-name></italic> has the head wider than <italic><tp:taxon-name><tp:taxon-name-part taxon-name-part-type="genus">Liolaemus</tp:taxon-name-part> <tp:taxon-name-part taxon-name-part-type="species">janequeoae</tp:taxon-name-part></tp:taxon-name></italic> (11.9 ± 0.6 mm vs 11.0 ± 0.4 mm) (t = -3.1, DF = 16, P &lt; 0.01); <italic><tp:taxon-name><tp:taxon-name-part taxon-name-part-type="genus">Liolaemus</tp:taxon-name-part> <tp:taxon-name-part taxon-name-part-type="species">janequeoae</tp:taxon-name-part></tp:taxon-name></italic> has more midbody scales than <italic><tp:taxon-name><tp:taxon-name-part taxon-name-part-type="genus">Liolaemus</tp:taxon-name-part> <tp:taxon-name-part taxon-name-part-type="species">scorialis</tp:taxon-name-part></tp:taxon-name></italic> (t = 3.6, DF = 16, P &lt; 0.01, Table <xref ref-type="table" rid="T1">1</xref>) and more dorsal scales (t = 4.8, DF = 17, P &lt; 0.01, Table <xref ref-type="table" rid="T1">1</xref>). Additionally, <abbrev xmlns:xlink="http://www.w3.org/1999/xlink" xlink:title="principal component analysis" id="ABBRID0EVPBG" xlink:type="simple">PCA</abbrev> results show that <italic><tp:taxon-name><tp:taxon-name-part taxon-name-part-type="genus">Liolaemus</tp:taxon-name-part> <tp:taxon-name-part taxon-name-part-type="species">janequeoae</tp:taxon-name-part></tp:taxon-name></italic> does not overlap in the morphological space with <italic><tp:taxon-name><tp:taxon-name-part taxon-name-part-type="genus">Liolaemus</tp:taxon-name-part> <tp:taxon-name-part taxon-name-part-type="species">carlosgarini</tp:taxon-name-part></tp:taxon-name></italic> and <italic><tp:taxon-name><tp:taxon-name-part taxon-name-part-type="genus">Liolaemus</tp:taxon-name-part> <tp:taxon-name-part taxon-name-part-type="species">scorialis</tp:taxon-name-part></tp:taxon-name></italic> when ellipses are generated with the second and third <abbrev xmlns:xlink="http://www.w3.org/1999/xlink" xlink:title="principal components" id="ABBRID0EXQBG" xlink:type="simple">PCs</abbrev> (Fig. <xref ref-type="fig" rid="F3">3</xref>).</p><p>
            <italic><tp:taxon-name><tp:taxon-name-part taxon-name-part-type="genus">Liolaemus</tp:taxon-name-part> <tp:taxon-name-part taxon-name-part-type="species">janequeoae</tp:taxon-name-part></tp:taxon-name></italic> is smaller (max. <abbrev xmlns:xlink="http://www.w3.org/1999/xlink" xlink:title="snout-vent length" id="ABBRID0ELRBG" xlink:type="simple">SVL</abbrev> = 69.6 mm) than <italic><tp:taxon-name><tp:taxon-name-part taxon-name-part-type="genus">Liolaemus</tp:taxon-name-part> <tp:taxon-name-part taxon-name-part-type="species">shitan</tp:taxon-name-part></tp:taxon-name></italic> (max. <abbrev xmlns:xlink="http://www.w3.org/1999/xlink" xlink:title="snout-vent length" id="ABBRID0EZRBG" xlink:type="simple">SVL</abbrev> = 98.3 mm) and has more midbody scales (82–98 vs. 72–85). Dorsal color pattern in <italic><tp:taxon-name><tp:taxon-name-part taxon-name-part-type="genus">Liolaemus</tp:taxon-name-part> <tp:taxon-name-part taxon-name-part-type="species">shitan</tp:taxon-name-part></tp:taxon-name></italic> is black, whereas only one female of our sample of <italic><tp:taxon-name><tp:taxon-name-part taxon-name-part-type="genus">Liolaemus</tp:taxon-name-part> <tp:taxon-name-part taxon-name-part-type="species">janequeoae</tp:taxon-name-part></tp:taxon-name></italic> has small dorsal black dots.</p><p>
            <italic><tp:taxon-name><tp:taxon-name-part taxon-name-part-type="genus">Liolaemus</tp:taxon-name-part> <tp:taxon-name-part taxon-name-part-type="species">janequeoae</tp:taxon-name-part></tp:taxon-name></italic> is smaller (max. <abbrev xmlns:xlink="http://www.w3.org/1999/xlink" xlink:title="snout-vent length" id="ABBRID0E4SBG" xlink:type="simple">SVL</abbrev> = 69.6 mm) than <italic><tp:taxon-name><tp:taxon-name-part taxon-name-part-type="genus">Liolaemus</tp:taxon-name-part> <tp:taxon-name-part taxon-name-part-type="species">choique</tp:taxon-name-part></tp:taxon-name></italic> (max. <abbrev xmlns:xlink="http://www.w3.org/1999/xlink" xlink:title="snout-vent length" id="ABBRID0ELTBG" xlink:type="simple">SVL</abbrev> = 90.7 mm). Moreover, <italic><tp:taxon-name><tp:taxon-name-part taxon-name-part-type="genus">Liolaemus</tp:taxon-name-part> <tp:taxon-name-part taxon-name-part-type="species">choique</tp:taxon-name-part></tp:taxon-name></italic> has a very variable dorsal pattern of black spots to almost complete melanism, whereas <italic><tp:taxon-name><tp:taxon-name-part taxon-name-part-type="genus">Liolaemus</tp:taxon-name-part> <tp:taxon-name-part taxon-name-part-type="species">janequeoae</tp:taxon-name-part></tp:taxon-name></italic> never has black spots (only small black dots in one female).</p><p>
            <italic><tp:taxon-name><tp:taxon-name-part taxon-name-part-type="genus">Liolaemus</tp:taxon-name-part> <tp:taxon-name-part taxon-name-part-type="species">janequeoae</tp:taxon-name-part></tp:taxon-name></italic> is smaller than <italic><tp:taxon-name><tp:taxon-name-part taxon-name-part-type="genus">Liolaemus</tp:taxon-name-part> <tp:taxon-name-part taxon-name-part-type="species">crandalli</tp:taxon-name-part></tp:taxon-name></italic> (max. <abbrev xmlns:xlink="http://www.w3.org/1999/xlink" xlink:title="snout-vent length" id="ABBRID0EZUBG" xlink:type="simple">SVL</abbrev> = 69.6 mm vs max. <abbrev xmlns:xlink="http://www.w3.org/1999/xlink" xlink:title="snout-vent length" id="ABBRID0E4UBG" xlink:type="simple">SVL</abbrev> = 93.4 mm). Moreover, <italic><tp:taxon-name><tp:taxon-name-part taxon-name-part-type="genus">Liolaemus</tp:taxon-name-part> <tp:taxon-name-part taxon-name-part-type="species">crandalli</tp:taxon-name-part></tp:taxon-name></italic> has dark lateral and vertebral bands with ringed tail, whereas all of these features are completely absent in <italic><tp:taxon-name><tp:taxon-name-part taxon-name-part-type="genus">Liolaemus</tp:taxon-name-part> <tp:taxon-name-part taxon-name-part-type="species">janequeoae</tp:taxon-name-part></tp:taxon-name></italic>. According to <xref ref-type="bibr" rid="B8">Avila et al. (2015)</xref>, <italic><tp:taxon-name><tp:taxon-name-part taxon-name-part-type="genus">Liolaemus</tp:taxon-name-part> <tp:taxon-name-part taxon-name-part-type="species">crandalli</tp:taxon-name-part></tp:taxon-name></italic> is the sister taxon of the pair <italic><tp:taxon-name><tp:taxon-name-part taxon-name-part-type="genus">Liolaemus</tp:taxon-name-part> <tp:taxon-name-part taxon-name-part-type="species">smaug</tp:taxon-name-part></tp:taxon-name></italic> + <!--PageBreak--><italic><tp:taxon-name><tp:taxon-name-part taxon-name-part-type="genus">Liolaemus</tp:taxon-name-part> <tp:taxon-name-part taxon-name-part-type="species">choique</tp:taxon-name-part></tp:taxon-name></italic>, whereas in our phylogeny <italic><tp:taxon-name><tp:taxon-name-part taxon-name-part-type="genus">Liolaemus</tp:taxon-name-part> <tp:taxon-name-part taxon-name-part-type="species">janequeoae</tp:taxon-name-part></tp:taxon-name></italic> is not closely related to <italic><tp:taxon-name><tp:taxon-name-part taxon-name-part-type="genus">Liolaemus</tp:taxon-name-part> <tp:taxon-name-part taxon-name-part-type="species">smaug</tp:taxon-name-part></tp:taxon-name></italic> or <italic><tp:taxon-name><tp:taxon-name-part taxon-name-part-type="genus">Liolaemus</tp:taxon-name-part> <tp:taxon-name-part taxon-name-part-type="species">choique</tp:taxon-name-part></tp:taxon-name></italic>.</p><p>
            <italic><tp:taxon-name><tp:taxon-name-part taxon-name-part-type="genus">Liolaemus</tp:taxon-name-part> <tp:taxon-name-part taxon-name-part-type="species">janequeoae</tp:taxon-name-part></tp:taxon-name></italic> is smaller than <italic><tp:taxon-name><tp:taxon-name-part taxon-name-part-type="genus">Liolaemus</tp:taxon-name-part> <tp:taxon-name-part taxon-name-part-type="species">burmeisteri</tp:taxon-name-part></tp:taxon-name></italic> (max. <abbrev xmlns:xlink="http://www.w3.org/1999/xlink" xlink:title="snout-vent length" id="ABBRID0EMYBG" xlink:type="simple">SVL</abbrev> = 69.6 mm vs max. <abbrev xmlns:xlink="http://www.w3.org/1999/xlink" xlink:title="snout-vent length" id="ABBRID0EQYBG" xlink:type="simple">SVL</abbrev> = 85.2 mm) and has more midbody (82–98 vs. 70–81) and ventral scales (124–132 vs. 99–110). Moreover, <italic><tp:taxon-name><tp:taxon-name-part taxon-name-part-type="genus">Liolaemus</tp:taxon-name-part> <tp:taxon-name-part taxon-name-part-type="species">burmeisteri</tp:taxon-name-part></tp:taxon-name></italic> has dark lateral bands.</p><p>
            <italic><tp:taxon-name><tp:taxon-name-part taxon-name-part-type="genus">Liolaemus</tp:taxon-name-part> <tp:taxon-name-part taxon-name-part-type="species">janequeoae</tp:taxon-name-part></tp:taxon-name></italic> has more midbody scales than <italic><tp:taxon-name><tp:taxon-name-part taxon-name-part-type="genus">Liolaemus</tp:taxon-name-part> <tp:taxon-name-part taxon-name-part-type="species">smaug</tp:taxon-name-part></tp:taxon-name></italic> (82–98 vs 73–80). Moreover, <italic><tp:taxon-name><tp:taxon-name-part taxon-name-part-type="genus">Liolaemus</tp:taxon-name-part> <tp:taxon-name-part taxon-name-part-type="species">smaug</tp:taxon-name-part></tp:taxon-name></italic> has dark lateral and vertebral band. In our phylogeny <italic><tp:taxon-name><tp:taxon-name-part taxon-name-part-type="genus">Liolaemus</tp:taxon-name-part> <tp:taxon-name-part taxon-name-part-type="species">janequeoae</tp:taxon-name-part></tp:taxon-name></italic> and <italic><tp:taxon-name><tp:taxon-name-part taxon-name-part-type="genus">Liolaemus</tp:taxon-name-part> <tp:taxon-name-part taxon-name-part-type="species">smaug</tp:taxon-name-part></tp:taxon-name></italic> are not sister taxa.</p></tp:treatment-sec><tp:treatment-sec sec-type="description" id="SECID0ES1BG"><title>Description of holotype.</title><p>Adult male. <abbrev xmlns:xlink="http://www.w3.org/1999/xlink" xlink:title="snout-vent length" id="ABBRID0EY1BG" xlink:type="simple">SVL</abbrev>: 59.1 mm. Tail length: 42.0 mm (autotomized). Axilla-groin length: 21.8 mm. Head length: 13.1 mm. Head width (distance between the two ear openings): 10.5 mm. Head height (at the level of ear openings): 6.1 mm. Forelimb length: 21.1 mm. Hindlimb length: 36.0 mm. Foot length: 18.6 mm. Hand length: 9.8 mm. Rostral scale wider (2.36 mm) than high (0.8 mm). Subocular length: 4.2 mm. Fifth supralabial length: 1.6 mm. Neck width: 9.4 mm. Interorbital distance: 4.5 mm. Internasal distance: 1.5 mm. Body width: 13.7 mm. Meatus width: 1.4 mm. Meatus height: 2.1 mm.</p><p>Two postrostrals. Four internasals. Hexagonal interparietal scale, with a central, small, and whitish ‘‘parietal eye’’ in the center. Interparietal smaller than the parietals, surrounded by other nine scales; ten scales between interparietal scale and rostral; seventeen scales between occiput and rostral (Hellmich Index); orbital semicircles are interrupted by one supraocular scales in both sides, but the rest is formed by ten scales on each side; 6–7 supraoculars (left-right); six superciliary scales. Frontal area is divided into three scales (one posterior, one middle and one anterior). Two scales between the nasal and the canthal. Preocular separated from the lorilabials by a single loreal scale. Nasal separated from rostral by one scale, surrounded by seven scales. One row of lorilabials between the supralabials and the subocular; seven supralabials, the fifth is curved upward without contacting the subocular; six infralabial scales. Mental scale is pentagonal, in contact with four scales; four pairs of postmental shields, the second is separated by two scales. Temporal scales are subimbricated and smooth or slightly keeled. Eleven temporal scales between the level of superciliary scales and the commissure of the mouth. Two projecting scales on the anterior edge of the ear, which do not cover the auditory meatus. Auricular scale is wide and restricted to the upper third of the meatus; 44 gulars between the auditory meatuses. Antehumeral fold and “Y” shaped lateral neck fold. Developed dorsolateral fold. Midbody scales: 94. Dorsal scales are rhomboidal, slightly keeled, without mucrons, subimbricate and with interstitial granules. Dorsal scales are similar in size than ventral ones. Dorsal scales: 89. Ventral scales are rhomboidal, smooth, imbricate, and without interstitial granules. Ventral scales: 124. Three precloacal pores. Hemipenial bulges are evident. The suprafemoral scales are lanceolate, imbricate, and slightly keeled. Infrafemoral scales are lanceolate to rounded, smooth, and imbricate. Scales of the dorsal surface of the forearm are lanceolate to rounded, imbricate, and slightly keeled or smooth. Scales of the ventral surface of the forearm are rounded, smooth, and subimbricate. The dorsal scales of the first third of the tail are rhomboidal to lanceolate, subimbricate or juxtaposed, keeled and with inter<!--PageBreak-->stitial granules. The ventral scales of the tail vary from rhomboidal to triangular, and are imbricate and smooth. Lamellae of the fingers: I: 10, II: 14, III: 22, IV: 24 and V: 15. Lamellae of the toes: I: 11, II: 16, III: 22, IV: 32 and V: 19.</p></tp:treatment-sec><tp:treatment-sec sec-type="Coloration in life" id="SECID0EA2BG"><title>Coloration in life.</title><p>Light brown head, with dark brown spots in the parietal area and in the posterior nasal area. The snout is olive. Temporal area is light brown. Subocular area and cheeks are slightly lighter than temporal area. The subocular is immaculate. Background color of the dorsum, limbs, and tail is light brown. The vertebral zone of the dorsum is slightly darker than rest, but without forming an occipital stripe. The only dorsal design is a series of white dots, formed by 1–3 white scales, running from the posterior half of the trunk to the first third of the tail. The tail is immaculate. Ventrally, the throat, belly, limbs and the tail are whitish pearly. Thighs and cloaca have a little yellowish coloration. Precloacal pores are orange.</p></tp:treatment-sec><tp:treatment-sec sec-type="variation" id="SECID0EF2BG"><title>Variation.</title><p>Despite four field campaigns, no additional males were found. Variation in measures refer to the six female paratypes: <abbrev xmlns:xlink="http://www.w3.org/1999/xlink" xlink:title="snout-vent length" id="ABBRID0EL2BG" xlink:type="simple">SVL</abbrev>: 66.2–69.6 mm. Axilla-groin distance: 27.4–30.2 mm. Head length: 13.5–15.1 mm. Head width: 10.7–11.4 mm. Head height: 6.4–7.6 mm. Foot length: 18.0–21.5 mm. Leg length: 36.5–44.7 mm. Hand length: 9.4–11.7 mm. Arm length: 21.1–26.7 mm. Tail length: 84–110 (n = 3; autotomized in the rest). Relation tail length/<abbrev xmlns:xlink="http://www.w3.org/1999/xlink" xlink:title="snout-vent length" id="ABBRID0EP2BG" xlink:type="simple">SVL</abbrev> = 1.2–1.7. Although more data on males are required, there is no sexual size dimorphism in the <italic><tp:taxon-name><tp:taxon-name-part taxon-name-part-type="genus">Liolaemus</tp:taxon-name-part> <tp:taxon-name-part taxon-name-part-type="species">elongatus</tp:taxon-name-part></tp:taxon-name></italic> clade species (<xref ref-type="bibr" rid="B6">Avila et al. 2012</xref>).</p><p>Scale number variation in <italic><tp:taxon-name><tp:taxon-name-part taxon-name-part-type="genus">Liolaemus</tp:taxon-name-part> <tp:taxon-name-part taxon-name-part-type="species">janequeoae</tp:taxon-name-part></tp:taxon-name></italic> (all specimens) is as follows. Midbody scales: 82–98 (91.6 ±5.5). Dorsal scales: 77–89 (85.0 ±4.2). Ventral scales 124–132 (128.6 ±3.5). Fourth finger lamellae: 22-24 (23.5 ±0.8). Fourth toe lamellae: 28–32 (29.5 ±1.4). Supralabial scales: 6–8 (7.4 ±0.8). Infralabial scales: 5–6 (5.3 ±0.5). Interparietal scale is pentagonal or hexagonal, bordered by 5–9 scales (6.6 ±1.7). The interparietal is smaller than the parietals. The nasal is in contact with the rostral in 28.6% of specimens.</p><p>Females have a very similar color pattern to the male holotype but without dorsal white dots or yellowish coloration on the thighs and cloaca. One female has four series of black dots (formed by 1–3 black scales) on the dorsum: two on the paravertebral fields (running from the head to the first third of the tail) and two on the dorsolateral area (running from the head to the middle of the trunk).</p></tp:treatment-sec><tp:treatment-sec sec-type="etymology" id="SECID0EO3BG"><title>Etymology.</title><p>This species is named after Janequeo, a prominent Lonko (tribal chief) of Mapuche-Pehuenche origins. She fought against colonial Spaniards in the Arauco war, carried out mainly in the Araucanía Region where <italic><tp:taxon-name><tp:taxon-name-part taxon-name-part-type="genus">Liolaemus</tp:taxon-name-part> <tp:taxon-name-part taxon-name-part-type="species">janequeoae</tp:taxon-name-part></tp:taxon-name></italic> was discovered. It is believed that she became involved in the war after her partner (Lonko Hueputan) was captured and tortured to death. She played a leading role in the Battle of Fort Puchunqui, then retreating to Villarrica, where she disappeared.</p></tp:treatment-sec><tp:treatment-sec sec-type="distribution" id="SECID0E53BG"><title>Distribution and natural history.</title><p>Only known from the type locality at Laguna Verde (<named-content xmlns:xlink="http://www.w3.org/1999/xlink" content-type="dwc:verbatimCoordinates" xlink:type="simple"><named-content content-type="geo-json" specific-use="{&#34;type&#34;:&#34;Point&#34;,&#34;coordinates&#34;:[-71.733333,-38.200000]}" id="NCID0EH4BG" xlink:type="simple">38°12'S - 71°44'W</named-content></named-content>), approximately 13.5 km NW of the summit of the Tolhuaca volcano, Araucanía Region, Chile (Fig. <xref ref-type="fig" rid="F5">5</xref>).</p><fig id="F5" position="float" orientation="portrait"><label>Figure 5.</label><caption><p>Distribution map for <italic><tp:taxon-name><tp:taxon-name-part taxon-name-part-type="genus">Liolaemus</tp:taxon-name-part> <tp:taxon-name-part taxon-name-part-type="species">janequeoae</tp:taxon-name-part></tp:taxon-name></italic> sp. n. with geographically proximate species of the <italic><tp:taxon-name><tp:taxon-name-part taxon-name-part-type="genus">Liolaemus</tp:taxon-name-part> <tp:taxon-name-part taxon-name-part-type="species">elongatus</tp:taxon-name-part></tp:taxon-name></italic> clade. In the case of <italic><tp:taxon-name><tp:taxon-name-part taxon-name-part-type="genus">Liolaemus</tp:taxon-name-part> <tp:taxon-name-part taxon-name-part-type="species">elongatus</tp:taxon-name-part></tp:taxon-name></italic> a sample for each locality was included in the phylogeny. Red star: <italic><tp:taxon-name><tp:taxon-name-part taxon-name-part-type="genus">Liolaemus</tp:taxon-name-part> <tp:taxon-name-part taxon-name-part-type="species">janequeoae</tp:taxon-name-part></tp:taxon-name></italic> sp. n., Laguna Verde. Yellow triangles: <italic><tp:taxon-name><tp:taxon-name-part taxon-name-part-type="genus">Liolaemus</tp:taxon-name-part> <tp:taxon-name-part taxon-name-part-type="species">smaug</tp:taxon-name-part></tp:taxon-name></italic> (1= near Las Leñas, 2= between Las Loicas and Peteroa Volcano, 3= near Las Loicas). Blue pentagon: <italic><tp:taxon-name><tp:taxon-name-part taxon-name-part-type="genus">Liolaemus</tp:taxon-name-part> <tp:taxon-name-part taxon-name-part-type="species">carlosgarini</tp:taxon-name-part></tp:taxon-name></italic> (1= Maule Lagoon, 2= Lircay). Black hexagon: <italic><tp:taxon-name><tp:taxon-name-part taxon-name-part-type="genus">Liolaemus</tp:taxon-name-part> <tp:taxon-name-part taxon-name-part-type="species">choique</tp:taxon-name-part></tp:taxon-name></italic> (Paso el Choique). Pink diamond: <italic><tp:taxon-name><tp:taxon-name-part taxon-name-part-type="genus">Liolaemus</tp:taxon-name-part> <tp:taxon-name-part taxon-name-part-type="species">antumalguen</tp:taxon-name-part></tp:taxon-name></italic> (Domuyo Volcano). Brown asterisk: <italic><tp:taxon-name><tp:taxon-name-part taxon-name-part-type="genus">Liolaemus</tp:taxon-name-part> <tp:taxon-name-part taxon-name-part-type="species">burmeisteri</tp:taxon-name-part></tp:taxon-name></italic> (Caepe Malal). Green cross: <italic><tp:taxon-name><tp:taxon-name-part taxon-name-part-type="genus">Liolaemus</tp:taxon-name-part> <tp:taxon-name-part taxon-name-part-type="species">crandalli</tp:taxon-name-part></tp:taxon-name></italic> (Auca Mahuida Volcano). Gray squares: <italic><tp:taxon-name><tp:taxon-name-part taxon-name-part-type="genus">Liolaemus</tp:taxon-name-part> <tp:taxon-name-part taxon-name-part-type="species">scorialis</tp:taxon-name-part></tp:taxon-name></italic> (1= Laja Lagoon, 2= La Mula Lagoon). White circle: <italic><tp:taxon-name><tp:taxon-name-part taxon-name-part-type="genus">Liolaemus</tp:taxon-name-part> <tp:taxon-name-part taxon-name-part-type="species">lonquimayensis</tp:taxon-name-part></tp:taxon-name></italic> (Lonquimay Volcano). Pink circles: <italic><tp:taxon-name><tp:taxon-name-part taxon-name-part-type="genus">Liolaemus</tp:taxon-name-part> <tp:taxon-name-part taxon-name-part-type="species">shitan</tp:taxon-name-part></tp:taxon-name></italic> (1= Estancia Piedras Blancas, type locality and 2= near Antonio del Cuy). Blue circle: <italic><tp:taxon-name><tp:taxon-name-part taxon-name-part-type="genus">Liolaemus</tp:taxon-name-part></tp:taxon-name></italic> cf. <italic><tp:taxon-name><tp:taxon-name-part taxon-name-part-type="species">elongatus</tp:taxon-name-part></tp:taxon-name></italic> (Llaima Volcano). Green circles: <italic><tp:taxon-name><tp:taxon-name-part taxon-name-part-type="genus">Liolaemus</tp:taxon-name-part> <tp:taxon-name-part taxon-name-part-type="species">elongatus</tp:taxon-name-part></tp:taxon-name></italic> (1= Pampa de Lonco Luan, 2= Primeros Pinos, 3= Portal La Atravesada, 4= Laguna Blanca, 5= near Ingeniero Jacobacci, 6= San Carlos de Bariloche, 7= Ojo de Agua, 8= El Maiten, 9= Esquel, 10= Tecka, 11= Gobernador Costa and 12= Los Manantiales).</p></caption><graphic xmlns:xlink="http://www.w3.org/1999/xlink" xlink:href="zookeys-632-121-g005.jpg" position="float" orientation="portrait" xlink:type="simple" id="oo_111187.jpg"/></fig><p>At Laguna Verde, <italic><tp:taxon-name><tp:taxon-name-part taxon-name-part-type="genus">Liolaemus</tp:taxon-name-part> <tp:taxon-name-part taxon-name-part-type="species">janequeoae</tp:taxon-name-part></tp:taxon-name></italic> was found between 1336–1397 masl. It inhabits the deciduous highland Andean forest (<xref ref-type="bibr" rid="B19">Gajardo 1994</xref>), consisting of <!--PageBreak--><!--PageBreak--><italic><tp:taxon-name><tp:taxon-name-part taxon-name-part-type="genus">Araucaria</tp:taxon-name-part> <tp:taxon-name-part taxon-name-part-type="species">araucana</tp:taxon-name-part></tp:taxon-name></italic> and <italic><tp:taxon-name><tp:taxon-name-part taxon-name-part-type="genus">Nothofagus</tp:taxon-name-part> <tp:taxon-name-part taxon-name-part-type="species">dombeyi</tp:taxon-name-part></tp:taxon-name></italic> (1397 masl). The shrubs are represented by <italic><tp:taxon-name><tp:taxon-name-part taxon-name-part-type="genus">Chusquea</tp:taxon-name-part> <tp:taxon-name-part taxon-name-part-type="species">culeou</tp:taxon-name-part></tp:taxon-name></italic>, <italic><tp:taxon-name><tp:taxon-name-part taxon-name-part-type="genus">Desfontainia</tp:taxon-name-part> <tp:taxon-name-part taxon-name-part-type="species">spinosa</tp:taxon-name-part></tp:taxon-name></italic>, <italic><tp:taxon-name><tp:taxon-name-part taxon-name-part-type="genus">Drimys</tp:taxon-name-part> <tp:taxon-name-part taxon-name-part-type="species">andina</tp:taxon-name-part></tp:taxon-name></italic> and <italic><tp:taxon-name><tp:taxon-name-part taxon-name-part-type="genus">Pseudopanax</tp:taxon-name-part> <tp:taxon-name-part taxon-name-part-type="species">laetevirens</tp:taxon-name-part></tp:taxon-name></italic>. At lower altitudes (1336 masl), the vegetation was dominated by <italic><tp:taxon-name><tp:taxon-name-part taxon-name-part-type="genus">Araucaria</tp:taxon-name-part> <tp:taxon-name-part taxon-name-part-type="species">araucana</tp:taxon-name-part></tp:taxon-name></italic> and <italic><tp:taxon-name><tp:taxon-name-part taxon-name-part-type="genus">Nothofagus</tp:taxon-name-part> <tp:taxon-name-part taxon-name-part-type="species">pumilio</tp:taxon-name-part></tp:taxon-name></italic>, with the presence of <italic><tp:taxon-name><tp:taxon-name-part taxon-name-part-type="genus">Azara</tp:taxon-name-part> <tp:taxon-name-part taxon-name-part-type="species">alpine</tp:taxon-name-part></tp:taxon-name></italic>, <italic><tp:taxon-name><tp:taxon-name-part taxon-name-part-type="genus">Chusquea</tp:taxon-name-part> <tp:taxon-name-part taxon-name-part-type="species">culeou</tp:taxon-name-part></tp:taxon-name></italic>, <italic><tp:taxon-name><tp:taxon-name-part taxon-name-part-type="genus">Colletia</tp:taxon-name-part> <tp:taxon-name-part taxon-name-part-type="species">hystrix</tp:taxon-name-part></tp:taxon-name></italic>, <italic><tp:taxon-name><tp:taxon-name-part taxon-name-part-type="genus">Lomatia</tp:taxon-name-part> <tp:taxon-name-part taxon-name-part-type="species">hirsuta</tp:taxon-name-part></tp:taxon-name></italic>, <italic><tp:taxon-name><tp:taxon-name-part taxon-name-part-type="genus">Maytenus</tp:taxon-name-part> <tp:taxon-name-part taxon-name-part-type="species">disticha</tp:taxon-name-part></tp:taxon-name></italic>, <italic><tp:taxon-name><tp:taxon-name-part taxon-name-part-type="genus">Myrceugenia</tp:taxon-name-part> <tp:taxon-name-part taxon-name-part-type="species">chrysocarpa</tp:taxon-name-part></tp:taxon-name></italic> and <italic><tp:taxon-name><tp:taxon-name-part taxon-name-part-type="genus">Pernettya</tp:taxon-name-part> <tp:taxon-name-part taxon-name-part-type="species">myrtilloides</tp:taxon-name-part></tp:taxon-name></italic>. At lower altitudes where there are no <italic><tp:taxon-name><tp:taxon-name-part taxon-name-part-type="genus">Araucaria</tp:taxon-name-part> <tp:taxon-name-part taxon-name-part-type="species">araucana</tp:taxon-name-part></tp:taxon-name></italic>, <italic><tp:taxon-name><tp:taxon-name-part taxon-name-part-type="genus">Liolaemus</tp:taxon-name-part> <tp:taxon-name-part taxon-name-part-type="species">janequeoae</tp:taxon-name-part></tp:taxon-name></italic> was not found. It is a diurnal lizard of apparently low abundance. It was seen on rocks and climbing in trees.</p><p>
            <italic><tp:taxon-name><tp:taxon-name-part taxon-name-part-type="genus">Liolaemus</tp:taxon-name-part> <tp:taxon-name-part taxon-name-part-type="species">janequeoae</tp:taxon-name-part></tp:taxon-name></italic> was found in syntopy with <italic><tp:taxon-name><tp:taxon-name-part taxon-name-part-type="genus">Liolaemus</tp:taxon-name-part> <tp:taxon-name-part taxon-name-part-type="species">septentrionalis</tp:taxon-name-part></tp:taxon-name></italic> Pincheira-Donoso and Núñez, 2005; <italic><tp:taxon-name><tp:taxon-name-part taxon-name-part-type="genus">Liolaemus</tp:taxon-name-part> <tp:taxon-name-part taxon-name-part-type="species">tenuis</tp:taxon-name-part></tp:taxon-name></italic> (Duméril &amp; Bibron, 1837); <italic><tp:taxon-name><tp:taxon-name-part taxon-name-part-type="genus">Pristidactylus</tp:taxon-name-part> <tp:taxon-name-part taxon-name-part-type="species">torquatus</tp:taxon-name-part></tp:taxon-name></italic> (Philippi, 1861) and the second new species described below. In this zone, it was also recorded the presence of <italic><tp:taxon-name><tp:taxon-name-part taxon-name-part-type="genus">Tachymenis</tp:taxon-name-part> <tp:taxon-name-part taxon-name-part-type="species">chilensis</tp:taxon-name-part></tp:taxon-name></italic> (Schlegel, 1837).</p><p>The intestinal content of one specimen (paratype) was examined and remnants of insects and several nematodes were found. At the date of capture (January 5) two females had two and three embryos each. All other females have only several small oocytes.</p></tp:treatment-sec><tp:treatment-sec><!--Section generated to contain objects referenced in tp:taxon-treatment.--><fig id="F3" position="float" orientation="portrait"><label>Figure 3.</label><caption><p>Principal Component Analysis (<abbrev xmlns:xlink="http://www.w3.org/1999/xlink" xlink:title="Principal Component Analysis" id="ABBRID0ERIAG" xlink:type="simple">PCA</abbrev>) results. On the left, ellipses representing the 95% confidence interval around the centroid for each species. Axis correspond to the percentage of the total variance that each PC explains. On the right, contribution of each variable to the construction of the axes.</p></caption><graphic xmlns:xlink="http://www.w3.org/1999/xlink" xlink:href="zookeys-632-121-g003.jpg" position="float" orientation="portrait" xlink:type="simple" id="oo_111185.jpg"/></fig></tp:treatment-sec><ref-list><ref id="B37"><mixed-citation xmlns:xlink="http://www.w3.org/1999/xlink" xlink:type="simple">
          <person-group><name name-style="western"><surname>Troncoso-Palacios</surname><given-names>J</given-names></name><name name-style="western"><surname>Díaz</surname><given-names>HA</given-names></name><name name-style="western"><surname>Esquerré</surname><given-names>D</given-names></name><name name-style="western"><surname>Urra</surname><given-names>FA</given-names></name></person-group> (<year>2015</year>) <article-title>Two new species of the <italic><tp:taxon-name><tp:taxon-name-part taxon-name-part-type="genus">Liolaemus</tp:taxon-name-part> <tp:taxon-name-part taxon-name-part-type="species">elongatus-kriegi</tp:taxon-name-part></tp:taxon-name></italic> complex (<tp:taxon-name><tp:taxon-name-part taxon-name-part-type="suborder">Iguania</tp:taxon-name-part></tp:taxon-name>, <tp:taxon-name><tp:taxon-name-part taxon-name-part-type="family">Liolaemidae</tp:taxon-name-part></tp:taxon-name>) from Andean highlands of southern Chile.</article-title> <source>ZooKeys</source> <volume>500</volume>: <fpage>83</fpage>–<lpage>109</lpage>. doi: <ext-link xlink:type="simple" ext-link-type="doi" xlink:href="10.3897/zookeys.500.8725">10.3897/zookeys.500.8725</ext-link></mixed-citation></ref><ref id="B5"><mixed-citation xmlns:xlink="http://www.w3.org/1999/xlink" xlink:type="simple">
          <person-group><name name-style="western"><surname>Avila</surname><given-names>LJ</given-names></name><name name-style="western"><surname>Morando</surname><given-names>M</given-names></name><name name-style="western"><surname>Pérez</surname><given-names>DR</given-names></name><name name-style="western"><surname>Sites</surname><given-names>JW Jr</given-names></name></person-group> (<year>2010</year>) <article-title>A new species of the <italic><tp:taxon-name><tp:taxon-name-part taxon-name-part-type="genus">Liolaemus</tp:taxon-name-part> <tp:taxon-name-part taxon-name-part-type="species">elongatus</tp:taxon-name-part></tp:taxon-name></italic> clade (<tp:taxon-name><tp:taxon-name-part taxon-name-part-type="class">Reptilia</tp:taxon-name-part></tp:taxon-name>: <tp:taxon-name><tp:taxon-name-part taxon-name-part-type="suborder">Iguania</tp:taxon-name-part></tp:taxon-name>: <tp:taxon-name><tp:taxon-name-part taxon-name-part-type="tribe">Liolaemini</tp:taxon-name-part></tp:taxon-name>) from Cordillera del Viento, northwestern Patagonia, Neuquén, Argentina.</article-title> <source>Zootaxa</source> <volume>2667</volume>: <fpage>28</fpage>–<lpage>42</lpage>.</mixed-citation></ref><ref id="B6"><mixed-citation xmlns:xlink="http://www.w3.org/1999/xlink" xlink:type="simple">
          <person-group><name name-style="western"><surname>Avila</surname><given-names>LJ</given-names></name><name name-style="western"><surname>Pérez</surname><given-names>CHF</given-names></name><name name-style="western"><surname>Medina</surname><given-names>CD</given-names></name><name name-style="western"><surname>Sites</surname><given-names>JW Jr</given-names></name><name name-style="western"><surname>Morando</surname><given-names>M</given-names></name></person-group> (<year>2012</year>) <article-title>A new species of lizard of the <italic><tp:taxon-name><tp:taxon-name-part taxon-name-part-type="genus">Liolaemus</tp:taxon-name-part> <tp:taxon-name-part taxon-name-part-type="species">elongatus</tp:taxon-name-part></tp:taxon-name></italic> clade (<tp:taxon-name><tp:taxon-name-part taxon-name-part-type="class">Reptilia</tp:taxon-name-part></tp:taxon-name>: <tp:taxon-name><tp:taxon-name-part taxon-name-part-type="suborder">Iguania</tp:taxon-name-part></tp:taxon-name>: <tp:taxon-name><tp:taxon-name-part taxon-name-part-type="tribe">Liolaemini</tp:taxon-name-part></tp:taxon-name>) from Curi Leuvu River Valley, northern Patagonia, Neuquén, Argentina.</article-title> <source>Zootaxa</source> <volume>3325</volume>: <fpage>37</fpage>–<lpage>52</lpage>.</mixed-citation></ref><ref id="B14"><mixed-citation xmlns:xlink="http://www.w3.org/1999/xlink" xlink:type="simple">
          <person-group><name name-style="western"><surname>Escobar-Huerta</surname><given-names>G</given-names></name><name name-style="western"><surname>Santibáñez-Toro</surname><given-names>J</given-names></name><name name-style="western"><surname>Ortiz</surname><given-names>JC</given-names></name></person-group> (<year>2015</year>) <article-title><italic><tp:taxon-name><tp:taxon-name-part taxon-name-part-type="genus">Liolaemus</tp:taxon-name-part> <tp:taxon-name-part taxon-name-part-type="species">lonquimayensis</tp:taxon-name-part></tp:taxon-name></italic> (<tp:taxon-name><tp:taxon-name-part taxon-name-part-type="order">Squamata</tp:taxon-name-part></tp:taxon-name>: <tp:taxon-name><tp:taxon-name-part taxon-name-part-type="family">Liolaemidae</tp:taxon-name-part></tp:taxon-name>), a new lizard species for Chile without precloacal pores.</article-title> <source>Gayana</source> <volume>79</volume>(<issue>1</issue>): <fpage>94</fpage>–<lpage>101</lpage>. doi: <ext-link xlink:type="simple" ext-link-type="doi" xlink:href="10.4067/s0717-65382015000100009">10.4067/s0717-65382015000100009</ext-link></mixed-citation></ref><ref id="B8"><mixed-citation xmlns:xlink="http://www.w3.org/1999/xlink" xlink:type="simple">
          <person-group><name name-style="western"><surname>Avila</surname><given-names>LJ</given-names></name><name name-style="western"><surname>Medina</surname><given-names>CD</given-names></name><name name-style="western"><surname>Pérez</surname><given-names>CHF</given-names></name><name name-style="western"><surname>Sites</surname><given-names>JW Jr</given-names></name><name name-style="western"><surname>Morando</surname><given-names>M</given-names></name></person-group> (<year>2015</year>) <article-title>Molecular phylogenetic relationships of the lizard clade <italic><tp:taxon-name><tp:taxon-name-part taxon-name-part-type="genus">Liolaemus</tp:taxon-name-part> <tp:taxon-name-part taxon-name-part-type="species">elongatus</tp:taxon-name-part></tp:taxon-name></italic> (<tp:taxon-name><tp:taxon-name-part taxon-name-part-type="suborder">Iguania</tp:taxon-name-part></tp:taxon-name>: <tp:taxon-name><tp:taxon-name-part taxon-name-part-type="tribe">Liolaemini</tp:taxon-name-part></tp:taxon-name>) with the description of a new species from an isolated volcanic peak in northern Patagonia.</article-title> <source>Zootaxa</source> <volume>3947</volume>: <fpage>67</fpage>–<lpage>84</lpage>. doi: <ext-link xlink:type="simple" ext-link-type="doi" xlink:href="10.11646/zootaxa.3947.1.4">10.11646/zootaxa.3947.1.4</ext-link></mixed-citation></ref><ref id="B19"><mixed-citation xmlns:xlink="http://www.w3.org/1999/xlink" xlink:type="simple">
          <person-group><name name-style="western"><surname>Gajardo</surname><given-names>R</given-names></name></person-group> (<year>1994</year>) <source>La vegetación natural de Chile: clasificación y distribución geográfica.</source> <publisher-name>Editorial Universitaria</publisher-name>, <publisher-loc>Santiago</publisher-loc>, <size units="page">165 pp</size>.</mixed-citation></ref></ref-list></tp:taxon-treatment>
