# Supplementary material for: Two new Liolaemus lizards from the Andean highlands of Southern Chile (Squamata, Iguania, Liolaemidae)
Source: Zookeys. 2016 Nov 16;(632):121–46. doi: 10.3897/zookeys.632.9528 (PMC5126550; doi:10.3897/zookeys.632.9528)
Supplement: XML Treatment for Liolaemus leftrarui [file zookeys.632.9528-treatment2.xml]

<!DOCTYPE tp:taxon-treatment
  PUBLIC "-//TaxonX//DTD Taxonomic Treatment Publishing DTD v0 20100105//EN" "tax-treatment-NSO.dtd">
<tp:taxon-treatment xmlns:tp="http://www.plazi.org/taxpub"><tp:treatment-meta><kwd-group><label>Taxon classification</label><kwd><named-content content-type="kingdom">Animalia</named-content></kwd><kwd><named-content content-type="order">Squamata</named-content></kwd><kwd><named-content content-type="family">Liolaemidae</named-content></kwd></kwd-group><mixed-citation publication-type="journal"><person-group><name><surname>Troncoso-Palacios</surname><given-names>Jaime</given-names></name><name><surname>Diaz</surname><given-names>Hugo A.</given-names></name><name><surname>Puas</surname><given-names>German I.</given-names></name><name><surname>Riveros-Riffo</surname><given-names>Edvin</given-names></name><name><surname>Elorza</surname><given-names>Alvaro A.</given-names></name></person-group><article-title>Two new <italic><tp:taxon-name><tp:taxon-name-part taxon-name-part-type="genus">Liolaemus</tp:taxon-name-part></tp:taxon-name></italic> lizards from the Andean highlands of Southern Chile (<tp:taxon-name><tp:taxon-name-part taxon-name-part-type="order">Squamata</tp:taxon-name-part></tp:taxon-name>, <tp:taxon-name><tp:taxon-name-part taxon-name-part-type="suborder">Iguania</tp:taxon-name-part></tp:taxon-name>, <tp:taxon-name><tp:taxon-name-part taxon-name-part-type="family">Liolaemidae</tp:taxon-name-part></tp:taxon-name>)</article-title><source>Zookeys</source><day>16</day><month>11</month><year>2016</year><volume>2016</volume><issue>632</issue><fpage>121</fpage><lpage>146</lpage><pub-id pub-id-type="doi">10.3897/zookeys.632.9528</pub-id></mixed-citation></tp:treatment-meta><tp:nomenclature><tp:taxon-name>
            <tp:taxon-name-part taxon-name-part-type="genus">Liolaemus</tp:taxon-name-part>
            <tp:taxon-name-part taxon-name-part-type="species">leftrarui</tp:taxon-name-part>
            <object-id xmlns:xlink="http://www.w3.org/1999/xlink" content-type="zoobank" xlink:type="simple">http://zoobank.org/71CE0862-31F7-4ADD-B977-F00479198873</object-id>
            <object-id xmlns:xlink="http://www.w3.org/1999/xlink" content-type="vernacular" xlink:type="simple">Proposed standard English name: Leftraru`s Lizard</object-id>
            <object-id xmlns:xlink="http://www.w3.org/1999/xlink" content-type="vernacular" xlink:type="simple">Proposed standard Spanish name: Lagarto de Leftraru</object-id>
          </tp:taxon-name><tp:taxon-status xmlns:xlink="http://www.w3.org/1999/xlink" xlink:type="simple">sp. n.</tp:taxon-status><xref ref-type="fig" rid="F6">Figure 6</xref><!--PageBreak--><!--PageBreak--><!--PageBreak--></tp:nomenclature><tp:treatment-sec sec-type="Holotype" id="SECID0E4LAI"><title>Holotype.</title><p>
            <named-content xmlns:xlink="http://www.w3.org/1999/xlink" content-type="dwc:institutional_code" xlink:type="simple">SSUC</named-content> Re 646 (Fig. <xref ref-type="fig" rid="F6">6a, b</xref>). Male collected at Laguna Verde (<named-content xmlns:xlink="http://www.w3.org/1999/xlink" content-type="dwc:verbatimCoordinates" xlink:type="simple"><named-content content-type="geo-json" specific-use="{&#34;type&#34;:&#34;Point&#34;,&#34;coordinates&#34;:[-71.733333,-38.200000]}" id="NCID0ESMAI" xlink:type="simple">38°12'S - 71°44'W</named-content></named-content>, 1405 masl), approximately 13.5 km NW of the summit of the Tolhuaca volcano, Araucanía Region, Chile. Collected by J. Troncoso-Palacios, F. Urra and H. Díaz. January 5, 2014.</p><fig id="F6" position="float" orientation="portrait"><label>Figure 6.</label><caption><p>
          <italic><tp:taxon-name><tp:taxon-name-part taxon-name-part-type="genus">Liolaemus</tp:taxon-name-part> <tp:taxon-name-part taxon-name-part-type="species">leftrarui</tp:taxon-name-part></tp:taxon-name></italic> sp. n. <bold>A</bold> and <bold>B</bold> Holotype, male <bold>C</bold> Dorsal and <bold>D</bold> ventral view of Paratype, female <bold>E</bold> and <bold>F</bold> Paratypes, females.</p></caption><graphic xmlns:xlink="http://www.w3.org/1999/xlink" xlink:href="zookeys-632-121-g006.jpg" position="float" orientation="portrait" xlink:type="simple" id="oo_111188.jpg"/></fig></tp:treatment-sec><tp:treatment-sec sec-type="Paratypes" id="SECID0E1NAI"><title>Paratypes.</title><p>
            <named-content xmlns:xlink="http://www.w3.org/1999/xlink" content-type="dwc:institutional_code" xlink:type="simple">SSUC</named-content> Re 647–48, 716 (Fig. <xref ref-type="fig" rid="F6">6</xref>). Three females. Same data as the holotype. <named-content xmlns:xlink="http://www.w3.org/1999/xlink" content-type="dwc:institutional_code" xlink:type="simple">SSUC</named-content> Re 732–734. Two males and one female. Near Lagunillas, Araucanía Region, Chile (<named-content xmlns:xlink="http://www.w3.org/1999/xlink" content-type="dwc:verbatimCoordinates" xlink:type="simple"><named-content content-type="geo-json" specific-use="{&#34;type&#34;:&#34;Point&#34;,&#34;coordinates&#34;:[-71.766667,-38.200000]}" id="NCID0EXOAI" xlink:type="simple">38°12'S - 71°46'W</named-content></named-content>, 1483 masl), approximately 4 km NW from the type locality. Collected by J. Troncoso-Palacios &amp; E. Villarroel. September, 2016.</p></tp:treatment-sec><tp:treatment-sec sec-type="diagnosis" id="SECID0E3OAI"><title>Diagnosis.</title><p>
            <italic><tp:taxon-name><tp:taxon-name-part taxon-name-part-type="genus">Liolaemus</tp:taxon-name-part> <tp:taxon-name-part taxon-name-part-type="species">leftrarui</tp:taxon-name-part></tp:taxon-name></italic> is closely related to <italic><tp:taxon-name><tp:taxon-name-part taxon-name-part-type="genus">Liolaemus</tp:taxon-name-part> <tp:taxon-name-part taxon-name-part-type="species">villaricensis</tp:taxon-name-part></tp:taxon-name></italic>. This species is characterized by 1) lack of precloacal pores in either sex, 2) large size <italic><tp:taxon-name><tp:taxon-name-part taxon-name-part-type="genus">Liolaemus</tp:taxon-name-part></tp:taxon-name></italic> (max. <abbrev xmlns:xlink="http://www.w3.org/1999/xlink" xlink:title="snout-vent length" id="ABBRID0E4PAI" xlink:type="simple">SVL</abbrev> = 81.8 mm), 3) high amount of midbody scales (80–88), 4) light blue dots on the dorsum, and 5) absence of ventral melanism. We provide a diagnosis in regards to <italic><tp:taxon-name><tp:taxon-name-part taxon-name-part-type="genus">Liolaemus</tp:taxon-name-part> <tp:taxon-name-part taxon-name-part-type="species">villaricensis</tp:taxon-name-part></tp:taxon-name></italic>, plus four unrelated species that occur geographically near to <italic><tp:taxon-name><tp:taxon-name-part taxon-name-part-type="genus">Liolaemus</tp:taxon-name-part> <tp:taxon-name-part taxon-name-part-type="species">leftrarui</tp:taxon-name-part></tp:taxon-name></italic> and that also feature the absence of precloacal pores. Based on seven specimens.</p><p>
            <italic><tp:taxon-name><tp:taxon-name-part taxon-name-part-type="genus">Liolaemus</tp:taxon-name-part> <tp:taxon-name-part taxon-name-part-type="species">leftrarui</tp:taxon-name-part></tp:taxon-name></italic> has more dorsal scales than <italic><tp:taxon-name><tp:taxon-name-part taxon-name-part-type="genus">Liolaemus</tp:taxon-name-part> <tp:taxon-name-part taxon-name-part-type="species">villaricensis</tp:taxon-name-part></tp:taxon-name></italic> (77–87 vs. 80–89) (t = -2.5, DF = 11, P &lt; 0.05). Moreover, <italic><tp:taxon-name><tp:taxon-name-part taxon-name-part-type="genus">Liolaemus</tp:taxon-name-part> <tp:taxon-name-part taxon-name-part-type="species">villaricensis</tp:taxon-name-part></tp:taxon-name></italic> has a marked lateral black band and a fragmented vertebral stripe, whereas in <italic><tp:taxon-name><tp:taxon-name-part taxon-name-part-type="genus">Liolaemus</tp:taxon-name-part> <tp:taxon-name-part taxon-name-part-type="species">leftrarui</tp:taxon-name-part></tp:taxon-name></italic> these two color features are inconspicuous or less marked than in <italic><tp:taxon-name><tp:taxon-name-part taxon-name-part-type="genus">Liolaemus</tp:taxon-name-part> <tp:taxon-name-part taxon-name-part-type="species">villaricensis</tp:taxon-name-part></tp:taxon-name></italic>. <italic><tp:taxon-name><tp:taxon-name-part taxon-name-part-type="genus">Liolaemus</tp:taxon-name-part> <tp:taxon-name-part taxon-name-part-type="species">villaricensis</tp:taxon-name-part></tp:taxon-name></italic> has no light blue dots, which are in all specimens of <italic><tp:taxon-name><tp:taxon-name-part taxon-name-part-type="genus">Liolaemus</tp:taxon-name-part> <tp:taxon-name-part taxon-name-part-type="species">leftrarui</tp:taxon-name-part></tp:taxon-name></italic>. Finally, although they are sister species, the average uncorrected pairwise distance between the two taxa is 7.3%, more than double that value proposed for identification of candidate species in <italic><tp:taxon-name><tp:taxon-name-part taxon-name-part-type="genus">Liolaemus</tp:taxon-name-part></tp:taxon-name></italic>. <!--PageBreak--><!--PageBreak-->Additionally, <abbrev xmlns:xlink="http://www.w3.org/1999/xlink" xlink:title="principal component analysis" id="ABBRID0EHTAI" xlink:type="simple">PCA</abbrev> results show that both species only marginally overlap in morphological space when ellipses are generated with the two first <abbrev xmlns:xlink="http://www.w3.org/1999/xlink" xlink:title="principal components" id="ABBRID0ELTAI" xlink:type="simple">PCs</abbrev> (Fig. <xref ref-type="fig" rid="F3">3</xref>).</p><p>
            <italic><tp:taxon-name><tp:taxon-name-part taxon-name-part-type="genus">Liolaemus</tp:taxon-name-part> <tp:taxon-name-part taxon-name-part-type="species">leftrarui</tp:taxon-name-part></tp:taxon-name></italic> is larger (max. <abbrev xmlns:xlink="http://www.w3.org/1999/xlink" xlink:title="snout-vent length" id="ABBRID0E6TAI" xlink:type="simple">SVL</abbrev> = 81.8 mm) than <italic><tp:taxon-name><tp:taxon-name-part taxon-name-part-type="genus">Liolaemus</tp:taxon-name-part> <tp:taxon-name-part taxon-name-part-type="species">coeruleus</tp:taxon-name-part></tp:taxon-name></italic> (males <abbrev xmlns:xlink="http://www.w3.org/1999/xlink" xlink:title="snout-vent length" id="ABBRID0ENUAI" xlink:type="simple">SVL</abbrev> = 58.7 ± 3.2 mm; females <abbrev xmlns:xlink="http://www.w3.org/1999/xlink" xlink:title="snout-vent length" id="ABBRID0ERUAI" xlink:type="simple">SVL</abbrev> = 58.2 ± 2.8 mm) and <italic><tp:taxon-name><tp:taxon-name-part taxon-name-part-type="genus">Liolaemus</tp:taxon-name-part> <tp:taxon-name-part taxon-name-part-type="species">neuquensis</tp:taxon-name-part></tp:taxon-name></italic> (males <abbrev xmlns:xlink="http://www.w3.org/1999/xlink" xlink:title="snout-vent length" id="ABBRID0E6UAI" xlink:type="simple">SVL</abbrev> = 57.4 ± 3.5 mm; females <abbrev xmlns:xlink="http://www.w3.org/1999/xlink" xlink:title="snout-vent length" id="ABBRID0EDVAI" xlink:type="simple">SVL</abbrev> = 58.2 ± 1.9 mm). Moreover, <italic><tp:taxon-name><tp:taxon-name-part taxon-name-part-type="genus">Liolaemus</tp:taxon-name-part> <tp:taxon-name-part taxon-name-part-type="species">coeruleus</tp:taxon-name-part></tp:taxon-name></italic> males feature black ventral color and some <italic><tp:taxon-name><tp:taxon-name-part taxon-name-part-type="genus">Liolaemus</tp:taxon-name-part> <tp:taxon-name-part taxon-name-part-type="species">neuquensis</tp:taxon-name-part></tp:taxon-name></italic> males also feature a black ventral color, a feature absent in <italic><tp:taxon-name><tp:taxon-name-part taxon-name-part-type="genus">Liolaemus</tp:taxon-name-part> <tp:taxon-name-part taxon-name-part-type="species">leftrarui</tp:taxon-name-part></tp:taxon-name></italic>. Females of <italic><tp:taxon-name><tp:taxon-name-part taxon-name-part-type="genus">Liolaemus</tp:taxon-name-part> <tp:taxon-name-part taxon-name-part-type="species">coeruleus</tp:taxon-name-part></tp:taxon-name></italic> and <italic><tp:taxon-name><tp:taxon-name-part taxon-name-part-type="genus">Liolaemus</tp:taxon-name-part> <tp:taxon-name-part taxon-name-part-type="species">neuquensis</tp:taxon-name-part></tp:taxon-name></italic> have a brown dorsal color, but females of <italic><tp:taxon-name><tp:taxon-name-part taxon-name-part-type="genus">Liolaemus</tp:taxon-name-part> <tp:taxon-name-part taxon-name-part-type="species">leftrarui</tp:taxon-name-part></tp:taxon-name></italic> have a bluish brown dorsal color. Finally, in our phylogeny <italic><tp:taxon-name><tp:taxon-name-part taxon-name-part-type="genus">Liolaemus</tp:taxon-name-part> <tp:taxon-name-part taxon-name-part-type="species">neuquensis</tp:taxon-name-part></tp:taxon-name></italic> is not closely related to <italic><tp:taxon-name><tp:taxon-name-part taxon-name-part-type="genus">Liolaemus</tp:taxon-name-part> <tp:taxon-name-part taxon-name-part-type="species">leftrarui</tp:taxon-name-part></tp:taxon-name></italic> and although we have no molecular data for <italic><tp:taxon-name><tp:taxon-name-part taxon-name-part-type="genus">Liolaemus</tp:taxon-name-part> <tp:taxon-name-part taxon-name-part-type="species">coeruleus</tp:taxon-name-part></tp:taxon-name></italic>, this last species and <italic><tp:taxon-name><tp:taxon-name-part taxon-name-part-type="genus">Liolaemus</tp:taxon-name-part> <tp:taxon-name-part taxon-name-part-type="species">neuquensis</tp:taxon-name-part></tp:taxon-name></italic> are probably conspecific (<xref ref-type="bibr" rid="B3">Avila et al. 2003</xref>).</p><p>
            <italic><tp:taxon-name><tp:taxon-name-part taxon-name-part-type="genus">Liolaemus</tp:taxon-name-part> <tp:taxon-name-part taxon-name-part-type="species">leftrarui</tp:taxon-name-part></tp:taxon-name></italic> has more midbody scales (80–88 vs. 67–81) than <italic><tp:taxon-name><tp:taxon-name-part taxon-name-part-type="genus">Liolaemus</tp:taxon-name-part> <tp:taxon-name-part taxon-name-part-type="species">punmahuida</tp:taxon-name-part></tp:taxon-name></italic>. Dorsal color in <italic><tp:taxon-name><tp:taxon-name-part taxon-name-part-type="genus">Liolaemus</tp:taxon-name-part> <tp:taxon-name-part taxon-name-part-type="species">punmahuida</tp:taxon-name-part></tp:taxon-name></italic> is ochre and this species is patternless, whereas <italic><tp:taxon-name><tp:taxon-name-part taxon-name-part-type="genus">Liolaemus</tp:taxon-name-part> <tp:taxon-name-part taxon-name-part-type="species">leftrarui</tp:taxon-name-part></tp:taxon-name></italic> has brown dorsal color with dispersed light blue dots. <italic><tp:taxon-name><tp:taxon-name-part taxon-name-part-type="genus">Liolaemus</tp:taxon-name-part> <tp:taxon-name-part taxon-name-part-type="species">punmahuida</tp:taxon-name-part></tp:taxon-name></italic> has reddish color around the cloaca, feature absent in <italic><tp:taxon-name><tp:taxon-name-part taxon-name-part-type="genus">Liolaemus</tp:taxon-name-part> <tp:taxon-name-part taxon-name-part-type="species">leftrarui</tp:taxon-name-part></tp:taxon-name></italic>. The species are not closely related according to our phylogeny.</p><p>
            <italic><tp:taxon-name><tp:taxon-name-part taxon-name-part-type="genus">Liolaemus</tp:taxon-name-part> <tp:taxon-name-part taxon-name-part-type="species">leftrarui</tp:taxon-name-part></tp:taxon-name></italic> differs from <italic><tp:taxon-name><tp:taxon-name-part taxon-name-part-type="genus">Liolaemus</tp:taxon-name-part> <tp:taxon-name-part taxon-name-part-type="species">tregenzai</tp:taxon-name-part></tp:taxon-name></italic> in that this last species features black color on the throat, chest and abdomen of males and gray color on the throat, chest and abdomen of females, features totally absent in <italic><tp:taxon-name><tp:taxon-name-part taxon-name-part-type="genus">Liolaemus</tp:taxon-name-part> <tp:taxon-name-part taxon-name-part-type="species">leftrarui</tp:taxon-name-part></tp:taxon-name></italic>. The species are not closely related according to our phylogeny.</p></tp:treatment-sec><tp:treatment-sec sec-type="description" id="SECID0EN2AI"><title>Description of holotype.</title><p>Adult male. <abbrev xmlns:xlink="http://www.w3.org/1999/xlink" xlink:title="snout-vent length" id="ABBRID0ET2AI" xlink:type="simple">SVL</abbrev>: 81.7 mm. Tail length: 102.9 mm (not autotomized). Axilla-groin length: 35.4 mm. Head length: 20.1 mm. Head width (distance between the two ear openings): 16.9 mm. Head height (at the level of ear openings): 10.8 mm. Forelimb length: 26.5 mm. Hindlimb length: 46.0 mm. Foot length: 21.8 mm. Hand length: 13.6 mm. Rostral scale wider (4.3 mm) than high (1.6 mm). Subocular length: 5.7 mm. Fourth supralabial length: 3.4 mm. Neck width: 16.2 mm. Interorbital distance: 7.2 mm. Internasal distance: 3.0 mm. Body width: 27.2 mm. Meatus width: 1.0 mm. Meatus height: 3.3 mm.</p><p>Two postrostrals. Four internasals. Pentagonal interparietal scale, with a central, small, and whitish ‘‘parietal eye’’ in the center. Interparietal scale is similar in size to parietal one, surrounded by other six scales; seven scales between interparietal scale and rostral; twelve scales between occiput and rostral; orbital semicircle is incomplete in the right side and complete in the left side (formed by 12 scales); 5–4 supraoculars (left-right); five superciliary scales. Frontal area is divided into three scales (two posterior and one anterior). Remarkably, only one scale between the nasal and the canthal. Preocular separated from the lorilabials by a single loreal scale. Nasal in contact with the rostral, surrounded by seven scales. One row of lorilabials between the supralabials and the subocular; six supralabials, the fourth is curved upward without contacting the subocular; five infralabial scales. Mental scale is pentagonal, in contact with four scales; five pairs of postmental shields, the second is separated by two scales. Temporal scales are subimbricate and smooth, very few are slightly keeled. Eight temporal scales between the level of superciliary scales and the level of the commissure of the mouth. Two enlarged projecting scales on the anterior edge of the ear, which do not cover <!--PageBreak-->the auditory meatus. Auricular scale is wide and restricted to the upper third of the meatus; 42 gulars between the auditory meatuses. Antehumeral fold and “Y” shaped lateral neck fold. Present inconspicuous ventrolateral fold. Midbody scales 86. Dorsal scales are rounded to lanceolate, slightly keeled, without mucrons, imbricate and with some interstitial granules. Dorsal scales are smaller than ventral ones. Dorsal scales 81. Ventral scales are rhomboidal to rounded, smooth, imbricate, and without interstitial granules. Ventral scales 118. There are no precloacal pores. Hemipenial bulges are evident. The suprafemoral scales are lanceolate, imbricate, and smooth or slightly keeled. Infrafemoral scales are rounded, smooth, and imbricate. Scales of the dorsal surface of the forearm are rounded, imbricate, and slightly keeled or smooth. Scales of the ventral surface of the forearm are rounded, smooth, juxtaposed or subimbricate with interstitial granules. The dorsal scales of the tail are rhomboidal, imbricate, keeled and some with mucrons. The ventral scales of the tail vary from rhomboidal to triangular, and are imbricate and smooth. Lamellae of the fingers: I: 12, II: 14, III: 20, IV: 22 and V: 15. Lamellae of the toes: I: 11, II: 16, III: 21, IV: 27 and V: 18.</p></tp:treatment-sec><tp:treatment-sec sec-type="Coloration in life" id="SECID0E22AI"><title>Coloration in life.</title><p>Brown head, with dispersed dark brown spots. Occipital area of the head is dark brown; temporal area is brown with three dark brown stripes and some dispersed light blue scales. Ocular area, snout and cheeks are light green. Subocular scale is light blue with two dark brown vertical lines, one in the middle and other in the anterior edge. Background color of the dorsum is brown. Inconspicuous dorsolateral light brown stripe (two scales of wide) running from the occiput level to the level of the axilla. Dark brown spots dispersed on the dorsum, without forming an occipital band, but forming three lines on the neck; one of which (middle) forms an inconspicuous vertebral stripe on the dorsum. Several light blue dots dispersed on the dorsum (each corresponds to one scale). Inconspicuous dark brown lateral band with dispersed light blue scales. Below lateral band, flanks are yellowish. Limbs are brown with light green and few dispersed light blue scales. Tail is brown with dispersed light green scales and dark brown vertebral line. Ventrally, the throat is dark green, darker towards the tip of the snout. Belly and the tail are light green. Rear portion of belly, cloaca, chest and thighs have a yellowish coloration. Palms are dark brown and soles are light brown.</p></tp:treatment-sec><tp:treatment-sec sec-type="variation" id="SECID0EA3AI"><title>Variation.</title><p>Variation in three males (including the holotype): <abbrev xmlns:xlink="http://www.w3.org/1999/xlink" xlink:title="snout-vent length" id="ABBRID0EG3AI" xlink:type="simple">SVL</abbrev>: 76.1–81.8 mm. Axilla-groin distance: 33.2–35.7 mm. Head length: 17.9–20.1 mm. Head width: 14.6–16.9 mm. Head height: 9.3–10.8 mm. Foot length: 20.2–21.8 mm. Leg length: 42.7–46.0 mm. Hand length: 12.0–13.6 mm. Arm length: 26.0–27.3 mm. Tail autotomized in all male paratypes. Variation in four female paratypes is as follows: <abbrev xmlns:xlink="http://www.w3.org/1999/xlink" xlink:title="snout-vent length" id="ABBRID0EK3AI" xlink:type="simple">SVL</abbrev>: 60.5–68.2 mm. Axilla-groin distance: 26.4–30.1 mm. Head length: 13.2–15.0 mm. Head width: 9.7–12.0 mm. Head height: 6.3–7.0 mm. Foot length: 17.4–17.9 mm. Leg length: 32.5–38.2 mm. Hand length: 10.1–11.1 mm. Arm length: 20.5–21.2 mm. Tail autotomized in all females.</p><p>Scale number variation in <italic><tp:taxon-name><tp:taxon-name-part taxon-name-part-type="genus">Liolaemus</tp:taxon-name-part> <tp:taxon-name-part taxon-name-part-type="species">leftrarui</tp:taxon-name-part></tp:taxon-name></italic> (all specimens) is as follows. Midbody scales: 80–88 (84.3 ±3.5). Dorsal scales: 77–87 (81.3 ±3.6). Ventral scales 108–123 (115.3 ±5.8). Fourth finger lamellae: 20-23 (21.9 ±1.1). Fourth toe lamellae: 27–30 <!--PageBreak-->(28.1 ±1.3). Supralabial scales: 6–7 (6.4 ±0.5). Infralabial scales: 4–5 (4.7 ±0.5). Holotype has only one scale between the nasal and the canthal, but paratypes have two, as usual in the genus <italic><tp:taxon-name><tp:taxon-name-part taxon-name-part-type="genus">Liolaemus</tp:taxon-name-part></tp:taxon-name></italic>. No precloacal pores in the males and no vestigial precloacal pores in the females, which is rare in <italic><tp:taxon-name><tp:taxon-name-part taxon-name-part-type="genus">Liolaemus</tp:taxon-name-part></tp:taxon-name></italic>. Interparietal scale is quadrangular, pentagonal, hexagonal or heptagonal, bordered by 5–7 scales (5.7 ±0.8). The interparietal is similar size or smaller than the parietals. The canthal is in contact with the rostral in all specimens.</p><p>Paratype males have similar coloration pattern to the holotype with variation only in shade. Females have similar coloration pattern to the holotype, but with some differences such as: the dark brown color on the occipital area is less marked or absent; the dark brown lateral band (inconspicuous in the holotype) is marked in some females; the dark brown vertebral stripe of the tail is inconspicuous or absent in females; the ventral color is light green or light blue; the throat is reticulated in one female; the yellowish color on the rear portion of belly and the cloaca is less marked or absent in females.</p></tp:treatment-sec><tp:treatment-sec sec-type="etymology" id="SECID0EL4AI"><title>Etymology.</title><p>This species is named after Leftraru, the most prominent Lonko (tribal chief) of the Mapuche people, who fought against colonial Spaniards in the Arauco war, carried out mainly in the Araucanía Region where we discovered <italic><tp:taxon-name><tp:taxon-name-part taxon-name-part-type="genus">Liolaemus</tp:taxon-name-part> <tp:taxon-name-part taxon-name-part-type="species">leftrarui</tp:taxon-name-part></tp:taxon-name></italic>. He was captured when he was eleven by Pedro de Valdivia (Governor of the Kingdom of Chile) and became his personal servant. He learned the military strategy of the Spanish and then escaped. Later, he ambushed and killed Valdivia, and won the most remarkable victories over the Spaniards. Finally, he was surrounded and died in battle.</p></tp:treatment-sec><tp:treatment-sec sec-type="distribution" id="SECID0E24AI"><title>Distribution and natural history.</title><p>Known from two localities: 1) the type locality at Laguna Verde (<named-content xmlns:xlink="http://www.w3.org/1999/xlink" content-type="dwc:verbatimCoordinates" xlink:type="simple"><named-content content-type="geo-json" specific-use="{&#34;type&#34;:&#34;Point&#34;,&#34;coordinates&#34;:[-71.733333,-38.200000]}" id="NCID0EE5AI" xlink:type="simple">38°12'S - 71°44'W</named-content></named-content>), approximately 13.5 km NW of the summit of the Tolhuaca volcano, Araucanía Region, Chile (Fig. <xref ref-type="fig" rid="F7">7</xref>). At Laguna Verde, <italic><tp:taxon-name><tp:taxon-name-part taxon-name-part-type="genus">Liolaemus</tp:taxon-name-part> <tp:taxon-name-part taxon-name-part-type="species">leftrarui</tp:taxon-name-part></tp:taxon-name></italic> was found between 1336–1397 masl. Vegetation is the same described for the habitat of <italic><tp:taxon-name><tp:taxon-name-part taxon-name-part-type="genus">Liolaemus</tp:taxon-name-part> <tp:taxon-name-part taxon-name-part-type="species">janequeoae</tp:taxon-name-part></tp:taxon-name></italic>. At lower altitudes where there are no <italic><tp:taxon-name><tp:taxon-name-part taxon-name-part-type="genus">Araucaria</tp:taxon-name-part> <tp:taxon-name-part taxon-name-part-type="species">araucana</tp:taxon-name-part></tp:taxon-name></italic>, <italic><tp:taxon-name><tp:taxon-name-part taxon-name-part-type="genus">Liolaemus</tp:taxon-name-part> <tp:taxon-name-part taxon-name-part-type="species">leftrarui</tp:taxon-name-part></tp:taxon-name></italic> was not found. 2) Near Lagunillas (<named-content xmlns:xlink="http://www.w3.org/1999/xlink" content-type="dwc:verbatimCoordinates" xlink:type="simple"><named-content content-type="geo-json" specific-use="{&#34;type&#34;:&#34;Point&#34;,&#34;coordinates&#34;:[-71.766667,-38.200000]}" id="NCID0EY6AI" xlink:type="simple">38°12'S - 71°46'W</named-content></named-content>, 1483 masl), approximately 4 km NW from Laguna Verde, in the <italic><tp:taxon-name><tp:taxon-name-part taxon-name-part-type="genus">Araucaria</tp:taxon-name-part> <tp:taxon-name-part taxon-name-part-type="species">araucana</tp:taxon-name-part></tp:taxon-name></italic> forest. It is probable that the distribution of <italic><tp:taxon-name><tp:taxon-name-part taxon-name-part-type="genus">Liolaemus</tp:taxon-name-part> <tp:taxon-name-part taxon-name-part-type="species">leftrarui</tp:taxon-name-part></tp:taxon-name></italic> could extend to Lagunillas (1700 masl) but in September (date of collection) this area is covered with snow and no specimens were found. Remarkably, <italic><tp:taxon-name><tp:taxon-name-part taxon-name-part-type="genus">Liolaemus</tp:taxon-name-part> <tp:taxon-name-part taxon-name-part-type="species">janequeoae</tp:taxon-name-part></tp:taxon-name></italic> was not found near Lagunillas. <italic><tp:taxon-name><tp:taxon-name-part taxon-name-part-type="genus">Liolaemus</tp:taxon-name-part> <tp:taxon-name-part taxon-name-part-type="species">leftrarui</tp:taxon-name-part></tp:taxon-name></italic> is a diurnal lizard of apparently low abundance at both localities. It was seen on rocks and trees (in Laguna Verde), clambering to approximately 5 m aboveground in trees when threatened. Near Lagunillas it was seen only in fallen trees.</p><fig id="F7" position="float" orientation="portrait"><label>Figure 7.</label><caption><p>Distribution map for <italic><tp:taxon-name><tp:taxon-name-part taxon-name-part-type="genus">Liolaemus</tp:taxon-name-part> <tp:taxon-name-part taxon-name-part-type="species">leftrarui</tp:taxon-name-part></tp:taxon-name></italic> sp. n. with closely related <italic><tp:taxon-name><tp:taxon-name-part taxon-name-part-type="genus">Liolaemus</tp:taxon-name-part> <tp:taxon-name-part taxon-name-part-type="species">villaricensis</tp:taxon-name-part></tp:taxon-name></italic> and geographically proximate species that feature a lack of precloacal pores. Red star: <italic><tp:taxon-name><tp:taxon-name-part taxon-name-part-type="genus">Liolaemus</tp:taxon-name-part> <tp:taxon-name-part taxon-name-part-type="species">leftrarui</tp:taxon-name-part></tp:taxon-name></italic> sp. n. (Laguna Verde and Lagunillas). Pink diamond: <italic><tp:taxon-name><tp:taxon-name-part taxon-name-part-type="genus">Liolaemus</tp:taxon-name-part> <tp:taxon-name-part taxon-name-part-type="species">villaricensis</tp:taxon-name-part></tp:taxon-name></italic> (1= Lonquimay Volcano, 2 = Villarrica Volcano). Blue squares: <italic><tp:taxon-name><tp:taxon-name-part taxon-name-part-type="genus">Liolaemus</tp:taxon-name-part> <tp:taxon-name-part taxon-name-part-type="species">coeruleus</tp:taxon-name-part></tp:taxon-name></italic> (1= Copahue, 2= Pino Hachado, 3= Primeros Pinos). White circle: <italic><tp:taxon-name><tp:taxon-name-part taxon-name-part-type="genus">Liolaemus</tp:taxon-name-part> <tp:taxon-name-part taxon-name-part-type="species">tregenzai</tp:taxon-name-part></tp:taxon-name></italic> (Copahue). Yellow triangle: <italic><tp:taxon-name><tp:taxon-name-part taxon-name-part-type="genus">Liolaemus</tp:taxon-name-part> <tp:taxon-name-part taxon-name-part-type="species">neuquensis</tp:taxon-name-part></tp:taxon-name></italic> (Copahue). Green pentagon: <italic><tp:taxon-name><tp:taxon-name-part taxon-name-part-type="genus">Liolaemus</tp:taxon-name-part> <tp:taxon-name-part taxon-name-part-type="species">punmahuida</tp:taxon-name-part></tp:taxon-name></italic> (Tromen Volcano).</p></caption><graphic xmlns:xlink="http://www.w3.org/1999/xlink" xlink:href="zookeys-632-121-g007.jpg" position="float" orientation="portrait" xlink:type="simple" id="oo_111189.jpg"/></fig><p>
            <italic><tp:taxon-name><tp:taxon-name-part taxon-name-part-type="genus">Liolaemus</tp:taxon-name-part> <tp:taxon-name-part taxon-name-part-type="species">leftrarui</tp:taxon-name-part></tp:taxon-name></italic> was found in syntopy with <italic><tp:taxon-name><tp:taxon-name-part taxon-name-part-type="genus">Liolaemus</tp:taxon-name-part> <tp:taxon-name-part taxon-name-part-type="species">septentrionalis</tp:taxon-name-part></tp:taxon-name></italic>, <italic><tp:taxon-name><tp:taxon-name-part taxon-name-part-type="genus">Liolaemus</tp:taxon-name-part> <tp:taxon-name-part taxon-name-part-type="species">tenuis</tp:taxon-name-part></tp:taxon-name></italic>, <italic><tp:taxon-name><tp:taxon-name-part taxon-name-part-type="genus">Liolaemus</tp:taxon-name-part> <tp:taxon-name-part taxon-name-part-type="species">janequeoae</tp:taxon-name-part></tp:taxon-name></italic> and <italic><tp:taxon-name><tp:taxon-name-part taxon-name-part-type="genus">Pristidactylus</tp:taxon-name-part> <tp:taxon-name-part taxon-name-part-type="species">torquatus</tp:taxon-name-part></tp:taxon-name></italic> at the type locality. Near Lagunillas it was found in syntopy with <italic><tp:taxon-name><tp:taxon-name-part taxon-name-part-type="genus">Liolaemus</tp:taxon-name-part> <tp:taxon-name-part taxon-name-part-type="species">septentrionalis</tp:taxon-name-part></tp:taxon-name></italic> and <italic><tp:taxon-name><tp:taxon-name-part taxon-name-part-type="genus">Liolaemus</tp:taxon-name-part> <tp:taxon-name-part taxon-name-part-type="species">tenuis</tp:taxon-name-part></tp:taxon-name></italic>. In this zone the presence of <italic><tp:taxon-name><tp:taxon-name-part taxon-name-part-type="genus">Tachymenis</tp:taxon-name-part> <tp:taxon-name-part taxon-name-part-type="species">chilensis</tp:taxon-name-part></tp:taxon-name></italic> was also recorded.</p><p>The intestinal contents of one specimen from the type locality was examined and revealed the remnants of insects. No plant remains were found. One specimen from near Lagunillas had several nematodes in the intestines. The females collected in January had several small oocytes but the female collected in September carried one embryo.</p><!--PageBreak--><!--PageBreak--></tp:treatment-sec><tp:treatment-sec><!--Section generated to contain objects referenced in tp:taxon-treatment.--><fig id="F3" position="float" orientation="portrait"><label>Figure 3.</label><caption><p>Principal Component Analysis (<abbrev xmlns:xlink="http://www.w3.org/1999/xlink" xlink:title="Principal Component Analysis" id="ABBRID0ERIAG" xlink:type="simple">PCA</abbrev>) results. On the left, ellipses representing the 95% confidence interval around the centroid for each species. Axis correspond to the percentage of the total variance that each PC explains. On the right, contribution of each variable to the construction of the axes.</p></caption><graphic xmlns:xlink="http://www.w3.org/1999/xlink" xlink:href="zookeys-632-121-g003.jpg" position="float" orientation="portrait" xlink:type="simple" id="oo_111185.jpg"/></fig></tp:treatment-sec><ref-list><ref id="B3"><mixed-citation xmlns:xlink="http://www.w3.org/1999/xlink" xlink:type="simple">
          <person-group><name name-style="western"><surname>Avila</surname><given-names>LJ</given-names></name><name name-style="western"><surname>Pérez</surname><given-names>CHF</given-names></name><name name-style="western"><surname>Morando</surname><given-names>M</given-names></name></person-group> (<year>2003</year>) <article-title>A new species of <italic><tp:taxon-name><tp:taxon-name-part taxon-name-part-type="genus">Liolaemus</tp:taxon-name-part></tp:taxon-name></italic> (<tp:taxon-name><tp:taxon-name-part taxon-name-part-type="order">Squamata</tp:taxon-name-part></tp:taxon-name>: <tp:taxon-name><tp:taxon-name-part taxon-name-part-type="suborder">Iguania</tp:taxon-name-part></tp:taxon-name>: <tp:taxon-name><tp:taxon-name-part taxon-name-part-type="family">Liolaemidae</tp:taxon-name-part></tp:taxon-name>) from northwestern Patagonia (Neuquén, Argentina).</article-title> <source>Herpetologica</source> <volume>59</volume>: <fpage>532</fpage>–<lpage>543</lpage>. doi: <ext-link xlink:type="simple" ext-link-type="doi" xlink:href="10.1655/02-67">10.1655/02-67</ext-link></mixed-citation></ref></ref-list></tp:taxon-treatment>
